# Supplementary material for: Crystal structure of bis­(thio­urea-κS)bis­(tri­phenylphosphane-κP)silver(I) nitrate
Source: Acta Crystallogr E Crystallogr Commun. 2015 Jan 28;71(Pt 2):220–2. doi: 10.1107/S2056989015001395 (PMC4384606; doi:10.1107/S2056989015001395)
Supplement: Supplementary file 1 [file e-71-00220-sup1.cif]

##############################################################################
#                                                                            #
# This CIF contains the data in a paper accepted for publication in          #
# Acta Crystallographica Section E. It conforms to the requirements of       #
# Notes for Authors for Acta Crystallographica Section E, and has been       #
# peer reviewed under the auspices of the IUCr Commission on Journals.       #
#                                                                            #
# Full details of the Crystallographic Information File format               #
# are given in the paper "The Crystallographic Information File (CIF):       #
# a New Standard Archive File for Crystallography" by S. R. Hall, F. H.      #
# Allen and I. D. Brown [Acta Cryst. (1991), A47, 655-685].                  #
#                                                                            #
# The current version of the core CIF dictionary is obtainable from          #
# ftp://ftp.iucr.org/pub/cif_core.dic.                                       #
#                                                                            #
# Software is freely available for graphical display of the structure(s)     #
# in this CIF. For information consult the CIF software page                 #
# http://www.iucr.org/resources/cif/software.                                #
#                                                                            #
# This file may be used for bona fide research purposes within the           #
# scientific community so long as proper attribution is given to the journal # 
# article from which it was obtained.                                        #
#                                                                            #
##############################################################################
data_global
_audit_creation_method     ?
_journal_date_recd_electronic     2015-01-14
_journal_date_accepted     2015-01-22
_journal_name_full     'Acta Crystallographica, Section E'
_journal_year     2015
_journal_volume     71
_journal_issue      2
_journal_page_first     220
_journal_page_last     222
_journal_paper_category     GM
_journal_paper_doi     10.1107/S2056989015001395
_journal_coeditor_code     HB7352
_publ_contact_author
;
Muhammad Nawaz Tahir
University of Sargodha
Department of Physics
Sargodha
Pakistan
;
_publ_contact_author_email     'dmntahir_uos@yahoo.com'
_publ_contact_author_fax     '0092 48 32 22 121'
_publ_contact_author_phone     '0092 48 92 30 914'
_publ_section_title
;
Crystal structure of
bis(thiourea-\k<i>S</i>)bis(triphenylphosphane-\k<i>P</i>)silver(I) nitrate
;
loop_
    _publ_author_name
    _publ_author_footnote
    _publ_author_address
    'Sidra Nawaz' .
;
Department of Chemistry
University of Engineering and Technology
Lahore 54890
Pakistan
;
    'Tahir, Muhammad Nawaz' .
;
Department of physics
University of Sargodha
Sargodha
Punjab
Pakistan
;
    'Muhammad Amir Nadeem' .
;
Department of Chemistry
University of Engineering and Technology
Lahore 54890
Pakistan
;
    'Bushra Mehmood' .
;
Department of Chemistry
University of Engineering and Technology
Lahore 54890
Pakistan
;
    'Saeed Ahmad' .
;
Department of Chemistry
University of Engineering and Technology
Lahore 54890
Pakistan
;
_publ_section_synopsis
;
In the nitrate salt of this Ag^I^ complex, the Ag^I^ atom is coordinated by two
S atoms of thiourea and two P atoms of triphenylphosphane in a distorted
tetrahedral geometry. In the crystal, the component ions are linked by
C---H...O, C---H...S, N---H...O and N---H...S hydrogen bonds, generating
(10\=1) sheets.
;
data_I
_audit_creation_method     SHELXL-97
_chemical_name_systematic
;
Bis(thiourea-\k<i>S</i>)bis(triphenylphosphane-\k<i>P</i>)silver(I) nitrate
;
_chemical_name_common     ?
_chemical_formula_moiety     'C38 H38 Ag N4 P2 S2 +, N O3 -'
_chemical_formula_sum     'C38 H38 Ag N5 O3 P2 S2'
_chemical_formula_iupac     '[Ag (C H4 N2 S1)2 (C18 H15 P)2] N O3'
_chemical_formula_weight     846.66
_shelx_space_group_comment
;
The symmetry employed for this shelxl refinement is uniquely defined
by the following loop, which should always be used as a source of
symmetry information in preference to the above space-group names.
They are only intended as comments.
;
_space_group_crystal_system     monoclinic
_space_group_name_H-M_alt     'P 21/n'
_space_group_name_Hall     '-P 2yn'
loop_
    _space_group_symop_operation_xyz
    'x, y, z'
    '-x+1/2, y+1/2, -z+1/2'
    '-x, -y, -z'
    'x-1/2, -y-1/2, z-1/2'
_cell_length_a     15.0519(6)
_cell_length_b     15.1758(5)
_cell_length_c     17.9186(8)
_cell_angle_alpha     90
_cell_angle_beta     107.886(2)
_cell_angle_gamma     90
_cell_volume     3895.2(3)
_cell_formula_units_Z     4
_cell_measurement_reflns_used     3813
_cell_measurement_theta_min     2.389
_cell_measurement_theta_max     26.000
_cell_measurement_temperature     296(2)
_exptl_crystal_description     plate
_exptl_crystal_colour     'colorless'
_exptl_crystal_size_max     0.32
_exptl_crystal_size_mid     0.26
_exptl_crystal_size_min     0.16
_exptl_crystal_density_diffrn     1.444
_exptl_crystal_density_meas     ?
_exptl_crystal_density_method     'not measured'
_exptl_crystal_F_000     1736
_exptl_absorpt_coefficient_mu     0.750
_exptl_absorpt_correction_type     multi-scan
_exptl_absorpt_process_details
;
(SADABS; Bruker, 2005)
;
_exptl_absorpt_correction_T_min     0.798
_exptl_absorpt_correction_T_max     0.892
_exptl_special_details
;
;
_diffrn_ambient_temperature     296(2)
_diffrn_radiation_type     MoK\a
_diffrn_radiation_wavelength     0.71073
_diffrn_radiation_source     'fine-focus sealed tube'
_diffrn_radiation_monochromator     graphite
_diffrn_measurement_device_type     'Bruker Kappa APEXII CCD'
_diffrn_measurement_method     \w
_diffrn_detector_area_resol_mean     8.00
_diffrn_reflns_number     30110
_diffrn_reflns_av_R_equivalents     0.1000
_diffrn_reflns_theta_min     2.389
_diffrn_reflns_theta_max     26.000
_diffrn_reflns_theta_full     26.00
_diffrn_measured_fraction_theta_max     0.999
_diffrn_measured_fraction_theta_full     0.999
_diffrn_reflns_limit_h_min     -18
_diffrn_reflns_limit_h_max     18
_diffrn_reflns_limit_k_min     -18
_diffrn_reflns_limit_k_max     18
_diffrn_reflns_limit_l_min     -22
_diffrn_reflns_limit_l_max     18
_diffrn_standards_number     0
_diffrn_standards_interval_count     ?
_diffrn_standards_interval_time     ?
_diffrn_standards_decay_%     ?
_refine_special_details
;
Refinement of <i>F</i>^2^ against ALL reflections. The weighted <i>R</i>-factor
<i>wR</i> and goodness of fit <i>S</i> are based on <i>F</i>^2^, conventional
<i>R</i>-factors <i>R</i> are based on <i>F</i>, with <i>F</i> set to zero for
negative <i>F</i>^2^. The threshold expression of <i>F</i>^2^ >
\s(<i>F</i>^2^) is used only for calculating <i>R</i>-factors(gt) <i>etc</i>.
and is not relevant to the choice of reflections for refinement.
<i>R</i>-factors based on <i>F</i>^2^ are statistically about twice as large
as those based on <i>F</i>, and <i>R</i>-factors based on ALL data will be
even larger.
;
_reflns_number_total     7659
_reflns_number_gt     3813
_reflns_threshold_expression     I>2\s(I)
_refine_ls_structure_factor_coef     Fsqd
_refine_ls_matrix_type     full
_refine_ls_R_factor_all     0.1395
_refine_ls_R_factor_gt     0.0507
_refine_ls_wR_factor_gt     0.0663
_refine_ls_wR_factor_ref     0.0881
_refine_ls_goodness_of_fit_ref     0.982
_refine_ls_restrained_S_all     0.982
_refine_ls_number_reflns     7659
_refine_ls_number_parameters     460
_refine_ls_number_restraints     0
_refine_ls_hydrogen_treatment     constr
_refine_ls_weighting_scheme     calc
_refine_ls_weighting_details
                      'w=1/[\s^2^(Fo^2^)+(0.0192P)^2^] where P=(Fo^2^+2Fc^2^)/3'
_atom_sites_solution_hydrogens     geom
_atom_sites_solution_primary     direct
_atom_sites_solution_secondary     difmap
_refine_ls_shift/su_max     0.001
_refine_ls_shift/su_mean     0.000
_refine_diff_density_max     0.467
_refine_diff_density_min     -0.491
loop_
    _atom_type_symbol
    _atom_type_description
    _atom_type_scat_dispersion_real
    _atom_type_scat_dispersion_imag
    _atom_type_scat_source
    'C' 'C' 0.0033 0.0016
                         'International Tables Vol C Tables 4.2.6.8 and 6.1.1.4'
    'H' 'H' 0.0000 0.0000
                         'International Tables Vol C Tables 4.2.6.8 and 6.1.1.4'
    'N' 'N' 0.0061 0.0033
                         'International Tables Vol C Tables 4.2.6.8 and 6.1.1.4'
    'O' 'O' 0.0106 0.0060
                         'International Tables Vol C Tables 4.2.6.8 and 6.1.1.4'
    'S' 'S' 0.1246 0.1234
                         'International Tables Vol C Tables 4.2.6.8 and 6.1.1.4'
    'P' 'P' 0.1023 0.0942
                         'International Tables Vol C Tables 4.2.6.8 and 6.1.1.4'
    'Ag' 'Ag' -0.8971 1.1015
                         'International Tables Vol C Tables 4.2.6.8 and 6.1.1.4'
_computing_data_collection
;
APEX2 (Bruker, 2007)
;
_computing_cell_refinement
;
SAINT (Bruker, 2007)
;
_computing_data_reduction
;
SAINT (Bruker, 2007)
;
_computing_structure_solution
;
SHELXS97 (Sheldrick, 2008)
;
_computing_structure_refinement
;
SHELXL97 (Sheldrick, 2015)
;
_computing_molecular_graphics
;
ORTEP-3 for Windows (Farrugia, 2012) and PLATON (Spek, 2009)
;
_computing_publication_material
;
WinGX (Farrugia, 2012) and PLATON (Spek, 2009)
;
loop_
    _atom_site_type_symbol
    _atom_site_label
    _atom_site_fract_x
    _atom_site_fract_y
    _atom_site_fract_z
    _atom_site_U_iso_or_equiv
    _atom_site_adp_type
    _atom_site_calc_flag
    _atom_site_occupancy
    _atom_site_disorder_assembly
    _atom_site_disorder_group
    Ag Ag1 0.49184(3) 0.18428(2) 0.27125(2) 0.04076(12) Uani d 1 . .
    P P1 0.41457(8) 0.32439(7) 0.29245(7) 0.0352(3) Uani d 1 . .
    P P2 0.63642(9) 0.18065(8) 0.23159(7) 0.0387(3) Uani d 1 . .
    S S1 0.49005(11) 0.08173(7) 0.38885(7) 0.0603(5) Uani d 1 . .
    S S2 0.38377(10) 0.09742(8) 0.14694(8) 0.0520(4) Uani d 1 . .
    N N1 0.4763(3) -0.0525(2) 0.2923(2) 0.0533(12) Uani d 1 . .
    H H1A 0.4799 -0.1075 0.2820 0.064 Uiso calc 1 . .
    H H1B 0.4609 -0.0147 0.2547 0.064 Uiso calc 1 . .
    N N2 0.5177(3) -0.0867(2) 0.4206(2) 0.0532(12) Uani d 1 . .
    H H2A 0.5206 -0.1412 0.4083 0.064 Uiso calc 1 . .
    H H2B 0.5300 -0.0719 0.4691 0.064 Uiso calc 1 . .
    N N3 0.2637(3) 0.1110(3) 0.2272(3) 0.0677(14) Uani d 1 . .
    H H3A 0.2084 0.1177 0.2308 0.081 Uiso calc 1 . .
    H H3B 0.3104 0.1049 0.2689 0.081 Uiso calc 1 . .
    N N4 0.2023(3) 0.1198(3) 0.0959(3) 0.0744(15) Uani d 1 . .
    H H4A 0.1480 0.1263 0.1017 0.089 Uiso calc 1 . .
    H H4B 0.2082 0.1195 0.0496 0.089 Uiso calc 1 . .
    C C1 0.3488(3) 0.3837(3) 0.2050(3) 0.0334(12) Uani d 1 . .
    C C2 0.3714(4) 0.4676(3) 0.1868(3) 0.0495(14) Uani d 1 . .
    H H2 0.4220 0.4968 0.2209 0.059 Uiso calc 1 . .
    C C3 0.3192(4) 0.5089(3) 0.1181(3) 0.0651(17) Uani d 1 . .
    H H3 0.3353 0.5652 0.1065 0.078 Uiso calc 1 . .
    C C4 0.2445(4) 0.4671(4) 0.0676(3) 0.0652(17) Uani d 1 . .
    H H4 0.2096 0.4953 0.0220 0.078 Uiso calc 1 . .
    C C5 0.2209(4) 0.3842(4) 0.0839(3) 0.0628(17) Uani d 1 . .
    H H5 0.1700 0.3557 0.0494 0.075 Uiso calc 1 . .
    C C6 0.2728(3) 0.3430(3) 0.1515(3) 0.0525(15) Uani d 1 . .
    H H6 0.2565 0.2862 0.1619 0.063 Uiso calc 1 . .
    C C7 0.4982(3) 0.4059(3) 0.3462(3) 0.0362(12) Uani d 1 . .
    C C8 0.5859(4) 0.4048(3) 0.3392(3) 0.0705(18) Uani d 1 . .
    H H8 0.6027 0.3600 0.3108 0.085 Uiso calc 1 . .
    C C9 0.6508(4) 0.4701(4) 0.3740(4) 0.096(2) Uani d 1 . .
    H H9 0.7097 0.4699 0.3675 0.116 Uiso calc 1 . .
    C C10 0.6269(4) 0.5338(4) 0.4176(4) 0.0743(19) Uani d 1 . .
    H H10 0.6706 0.5761 0.4427 0.089 Uiso calc 1 . .
    C C11 0.5400(4) 0.5362(3) 0.4245(3) 0.0619(17) Uani d 1 . .
    H H11 0.5239 0.5807 0.4535 0.074 Uiso calc 1 . .
    C C12 0.4752(4) 0.4727(3) 0.3887(3) 0.0519(15) Uani d 1 . .
    H H12 0.4154 0.4753 0.3934 0.062 Uiso calc 1 . .
    C C13 0.3344(3) 0.3126(3) 0.3499(3) 0.0355(11) Uani d 1 . .
    C C14 0.3658(4) 0.2674(3) 0.4199(3) 0.0581(16) Uani d 1 . .
    H H14 0.4274 0.2482 0.4371 0.070 Uiso calc 1 . .
    C C15 0.3088(5) 0.2502(3) 0.4649(3) 0.0699(18) Uani d 1 . .
    H H15 0.3321 0.2196 0.5118 0.084 Uiso calc 1 . .
    C C16 0.2181(4) 0.2777(3) 0.4412(3) 0.0617(16) Uani d 1 . .
    H H16 0.1784 0.2646 0.4705 0.074 Uiso calc 1 . .
    C C17 0.1874(4) 0.3246(4) 0.3739(4) 0.090(2) Uani d 1 . .
    H H17 0.1261 0.3449 0.3579 0.108 Uiso calc 1 . .
    C C18 0.2442(4) 0.3433(4) 0.3282(3) 0.0687(18) Uani d 1 . .
    H H18 0.2214 0.3767 0.2828 0.082 Uiso calc 1 . .
    C C19 0.7498(3) 0.1714(3) 0.3064(3) 0.0412(13) Uani d 1 . .
    C C20 0.7566(4) 0.1962(3) 0.3825(3) 0.0548(15) Uani d 1 . .
    H H20 0.7029 0.2116 0.3948 0.066 Uiso calc 1 . .
    C C21 0.8416(5) 0.1982(4) 0.4402(4) 0.0734(19) Uani d 1 . .
    H H21 0.8455 0.2146 0.4911 0.088 Uiso calc 1 . .
    C C22 0.9209(5) 0.1758(4) 0.4214(4) 0.082(2) Uani d 1 . .
    H H22 0.9788 0.1788 0.4597 0.098 Uiso calc 1 . .
    C C23 0.9158(4) 0.1494(4) 0.3484(4) 0.080(2) Uani d 1 . .
    H H23 0.9699 0.1335 0.3369 0.096 Uiso calc 1 . .
    C C24 0.8308(4) 0.1458(3) 0.2907(3) 0.0594(16) Uani d 1 . .
    H H24 0.8275 0.1261 0.2408 0.071 Uiso calc 1 . .
    C C25 0.6492(4) 0.2776(3) 0.1747(3) 0.0388(13) Uani d 1 . .
    C C26 0.5705(4) 0.3294(3) 0.1437(3) 0.0503(14) Uani d 1 . .
    H H26 0.5141 0.3125 0.1505 0.060 Uiso calc 1 . .
    C C27 0.5749(4) 0.4057(3) 0.1031(3) 0.0648(17) Uani d 1 . .
    H H27 0.5216 0.4396 0.0824 0.078 Uiso calc 1 . .
    C C28 0.6582(5) 0.4316(3) 0.0931(3) 0.0632(18) Uani d 1 . .
    H H28 0.6616 0.4837 0.0668 0.076 Uiso calc 1 . .
    C C29 0.7358(4) 0.3803(4) 0.1219(3) 0.0628(17) Uani d 1 . .
    H H29 0.7917 0.3966 0.1138 0.075 Uiso calc 1 . .
    C C30 0.7314(3) 0.3043(3) 0.1632(3) 0.0500(14) Uani d 1 . .
    H H30 0.7851 0.2706 0.1836 0.060 Uiso calc 1 . .
    C C31 0.6328(3) 0.0869(3) 0.1666(3) 0.0395(13) Uani d 1 . .
    C C32 0.6316(4) 0.0032(3) 0.1975(3) 0.0581(16) Uani d 1 . .
    H H32 0.6392 -0.0035 0.2507 0.070 Uiso calc 1 . .
    C C33 0.6189(4) -0.0706(3) 0.1495(4) 0.0638(17) Uani d 1 . .
    H H33 0.6167 -0.1266 0.1699 0.077 Uiso calc 1 . .
    C C34 0.6098(4) -0.0596(4) 0.0717(4) 0.0653(18) Uani d 1 . .
    H H34 0.6014 -0.1087 0.0392 0.078 Uiso calc 1 . .
    C C35 0.6127(4) 0.0224(4) 0.0410(3) 0.0636(17) Uani d 1 . .
    H H35 0.6077 0.0288 -0.0118 0.076 Uiso calc 1 . .
    C C36 0.6233(3) 0.0960(3) 0.0886(3) 0.0486(14) Uani d 1 . .
    H H36 0.6240 0.1519 0.0674 0.058 Uiso calc 1 . .
    C C37 0.4944(3) -0.0262(3) 0.3655(3) 0.0411(13) Uani d 1 . .
    C C38 0.2767(4) 0.1101(3) 0.1581(4) 0.0501(15) Uani d 1 . .
    N N5 0.0359(4) 0.2164(3) 0.1905(3) 0.0634(15) Uani d 1 . .
    O O1 0.0756(3) 0.1552(2) 0.2336(2) 0.0767(13) Uani d 1 . .
    O O2 -0.0238(3) 0.2622(2) 0.2067(3) 0.0906(15) Uani d 1 . .
    O O3 0.0575(3) 0.2328(2) 0.1292(3) 0.0802(13) Uani d 1 . .
loop_
    _atom_site_aniso_label
    _atom_site_aniso_U_11
    _atom_site_aniso_U_22
    _atom_site_aniso_U_33
    _atom_site_aniso_U_12
    _atom_site_aniso_U_13
    _atom_site_aniso_U_23
    Ag1 0.0430(2) 0.03710(19) 0.0476(2) 0.0009(2) 0.0218(2) -0.0015(2)
    P1 0.0355(8) 0.0314(7) 0.0395(8) 0.0020(6) 0.0128(7) 0.0002(6)
    P2 0.0383(8) 0.0434(7) 0.0382(8) 0.0034(7) 0.0173(7) 0.0006(7)
    S1 0.1117(14) 0.0337(7) 0.0409(8) 0.0012(8) 0.0313(9) 0.0007(6)
    S2 0.0517(10) 0.0620(9) 0.0426(9) -0.0022(7) 0.0148(8) -0.0110(7)
    N1 0.089(4) 0.037(2) 0.041(3) -0.001(2) 0.030(3) 0.000(2)
    N2 0.083(4) 0.036(2) 0.038(3) 0.007(2) 0.013(3) 0.000(2)
    N3 0.056(3) 0.078(3) 0.077(4) -0.002(2) 0.032(3) -0.007(3)
    N4 0.045(3) 0.087(3) 0.079(4) -0.007(3) 0.001(3) -0.003(3)
    C1 0.037(3) 0.036(3) 0.032(3) 0.005(2) 0.018(3) -0.001(2)
    C2 0.058(4) 0.045(3) 0.044(3) -0.002(3) 0.014(3) 0.005(3)
    C3 0.072(5) 0.057(4) 0.067(4) -0.004(3) 0.021(4) 0.020(3)
    C4 0.069(5) 0.079(4) 0.043(4) 0.016(4) 0.011(4) 0.018(3)
    C5 0.048(4) 0.071(4) 0.057(4) -0.007(3) -0.004(3) -0.001(3)
    C6 0.050(4) 0.051(3) 0.049(4) -0.001(3) 0.004(3) 0.007(3)
    C7 0.037(3) 0.035(3) 0.034(3) -0.001(2) 0.008(3) -0.001(2)
    C8 0.050(4) 0.075(4) 0.095(5) -0.014(3) 0.034(4) -0.042(4)
    C9 0.049(4) 0.122(6) 0.128(6) -0.028(4) 0.042(5) -0.055(5)
    C10 0.065(5) 0.078(4) 0.081(5) -0.028(4) 0.023(4) -0.028(4)
    C11 0.073(5) 0.047(3) 0.060(4) 0.001(3) 0.012(4) -0.015(3)
    C12 0.051(4) 0.040(3) 0.061(4) -0.006(3) 0.012(3) -0.012(3)
    C13 0.038(3) 0.033(2) 0.038(3) 0.003(2) 0.017(3) -0.001(2)
    C14 0.060(4) 0.063(3) 0.061(4) 0.021(3) 0.032(4) 0.012(3)
    C15 0.098(6) 0.063(4) 0.066(4) 0.023(4) 0.050(5) 0.024(3)
    C16 0.068(5) 0.071(4) 0.062(4) -0.004(3) 0.042(4) -0.006(3)
    C17 0.048(4) 0.159(6) 0.068(5) 0.022(5) 0.026(4) 0.015(5)
    C18 0.051(4) 0.109(5) 0.052(4) 0.020(4) 0.025(4) 0.027(3)
    C19 0.040(3) 0.041(3) 0.043(3) 0.001(3) 0.013(3) 0.007(2)
    C20 0.056(4) 0.063(4) 0.044(4) 0.001(3) 0.014(3) 0.004(3)
    C21 0.086(5) 0.074(4) 0.053(4) -0.016(4) 0.011(4) -0.001(3)
    C22 0.065(5) 0.085(5) 0.071(5) -0.020(4) -0.016(5) 0.032(4)
    C23 0.048(5) 0.095(5) 0.093(6) 0.016(4) 0.015(5) 0.040(4)
    C24 0.048(4) 0.075(4) 0.058(4) 0.011(3) 0.019(4) 0.013(3)
    C25 0.036(3) 0.049(3) 0.031(3) 0.004(3) 0.010(3) -0.001(2)
    C26 0.052(4) 0.061(3) 0.045(3) 0.002(3) 0.026(3) 0.004(3)
    C27 0.072(5) 0.064(4) 0.062(4) 0.022(3) 0.025(4) 0.025(3)
    C28 0.097(6) 0.044(3) 0.055(4) -0.013(4) 0.033(4) -0.001(3)
    C29 0.074(5) 0.058(4) 0.070(4) -0.019(3) 0.043(4) 0.000(3)
    C30 0.040(3) 0.060(4) 0.057(4) 0.007(3) 0.025(3) 0.008(3)
    C31 0.037(3) 0.048(3) 0.040(3) 0.002(2) 0.022(3) 0.000(3)
    C32 0.074(5) 0.050(3) 0.058(4) 0.004(3) 0.031(4) 0.007(3)
    C33 0.071(5) 0.040(3) 0.085(5) 0.003(3) 0.030(4) -0.003(3)
    C34 0.059(4) 0.059(4) 0.074(5) 0.002(3) 0.016(4) -0.021(4)
    C35 0.068(5) 0.074(4) 0.047(4) 0.014(3) 0.015(3) -0.008(3)
    C36 0.046(4) 0.050(3) 0.050(4) 0.008(3) 0.015(3) -0.002(3)
    C37 0.050(4) 0.036(3) 0.039(3) -0.002(2) 0.016(3) 0.008(3)
    C38 0.049(4) 0.039(3) 0.061(4) -0.001(3) 0.015(4) -0.007(3)
    N5 0.059(4) 0.033(3) 0.106(5) -0.008(3) 0.036(4) -0.002(3)
    O1 0.079(3) 0.051(2) 0.103(3) 0.016(2) 0.032(3) 0.020(2)
    O2 0.079(3) 0.051(2) 0.164(4) 0.017(2) 0.070(3) 0.019(3)
    O3 0.084(3) 0.060(2) 0.109(4) 0.007(2) 0.047(3) 0.020(2)
_geom_special_details
;
All e.s.d.'s (except the e.s.d. in the dihedral angle between two l.s. planes)
are estimated using the full covariance matrix. The cell e.s.d.'s are taken
into account individually in the estimation of e.s.d.'s in distances, angles
and torsion angles; correlations between e.s.d.'s in cell parameters are only
used when they are defined by crystal symmetry. An approximate (isotropic)
treatment of cell e.s.d.'s is used for estimating e.s.d.'s involving l.s.
planes.
;
loop_
    _geom_bond_atom_site_label_1
    _geom_bond_atom_site_label_2
    _geom_bond_site_symmetry_2
    _geom_bond_distance
    _geom_bond_publ_flag
    Ag1 P2 . 2.4888(13) y
    Ag1 P1 . 2.5078(12) y
    Ag1 S1 . 2.6263(13) y
    Ag1 S2 . 2.6683(13) y
    P1 C1 . 1.815(4) ?
    P1 C7 . 1.816(4) ?
    P1 C13 . 1.821(5) ?
    P2 C19 . 1.823(5) ?
    P2 C31 . 1.828(5) ?
    P2 C25 . 1.834(5) ?
    S1 C37 . 1.698(4) ?
    S2 C38 . 1.695(6) ?
    N1 C37 . 1.317(5) ?
    N1 H1A . 0.8600 ?
    N1 H1B . 0.8600 ?
    N2 C37 . 1.315(5) ?
    N2 H2A . 0.8600 ?
    N2 H2B . 0.8600 ?
    N3 C38 . 1.312(6) ?
    N3 H3A . 0.8600 ?
    N3 H3B . 0.8600 ?
    N4 C38 . 1.324(6) ?
    N4 H4A . 0.8600 ?
    N4 H4B . 0.8600 ?
    C1 C2 . 1.382(5) ?
    C1 C6 . 1.391(6) ?
    C2 C3 . 1.389(6) ?
    C2 H2 . 0.9300 ?
    C3 C4 . 1.363(6) ?
    C3 H3 . 0.9300 ?
    C4 C5 . 1.363(6) ?
    C4 H4 . 0.9300 ?
    C5 C6 . 1.374(6) ?
    C5 H5 . 0.9300 ?
    C6 H6 . 0.9300 ?
    C7 C8 . 1.364(6) ?
    C7 C12 . 1.375(6) ?
    C8 C9 . 1.396(7) ?
    C8 H8 . 0.9300 ?
    C9 C10 . 1.359(7) ?
    C9 H9 . 0.9300 ?
    C10 C11 . 1.352(7) ?
    C10 H10 . 0.9300 ?
    C11 C12 . 1.381(6) ?
    C11 H11 . 0.9300 ?
    C12 H12 . 0.9300 ?
    C13 C18 . 1.373(6) ?
    C13 C14 . 1.379(6) ?
    C14 C15 . 1.371(7) ?
    C14 H14 . 0.9300 ?
    C15 C16 . 1.365(7) ?
    C15 H15 . 0.9300 ?
    C16 C17 . 1.353(7) ?
    C16 H16 . 0.9300 ?
    C17 C18 . 1.382(7) ?
    C17 H17 . 0.9300 ?
    C18 H18 . 0.9300 ?
    C19 C20 . 1.387(6) ?
    C19 C24 . 1.388(6) ?
    C20 C21 . 1.376(6) ?
    C20 H20 . 0.9300 ?
    C21 C22 . 1.378(8) ?
    C21 H21 . 0.9300 ?
    C22 C23 . 1.348(8) ?
    C22 H22 . 0.9300 ?
    C23 C24 . 1.377(7) ?
    C23 H23 . 0.9300 ?
    C24 H24 . 0.9300 ?
    C25 C30 . 1.376(6) ?
    C25 C26 . 1.387(6) ?
    C26 C27 . 1.380(6) ?
    C26 H26 . 0.9300 ?
    C27 C28 . 1.377(7) ?
    C27 H27 . 0.9300 ?
    C28 C29 . 1.366(7) ?
    C28 H28 . 0.9300 ?
    C29 C30 . 1.382(6) ?
    C29 H29 . 0.9300 ?
    C30 H30 . 0.9300 ?
    C31 C36 . 1.369(6) ?
    C31 C32 . 1.387(6) ?
    C32 C33 . 1.390(6) ?
    C32 H32 . 0.9300 ?
    C33 C34 . 1.368(7) ?
    C33 H33 . 0.9300 ?
    C34 C35 . 1.367(7) ?
    C34 H34 . 0.9300 ?
    C35 C36 . 1.384(6) ?
    C35 H35 . 0.9300 ?
    C36 H36 . 0.9300 ?
    N5 O1 . 1.237(5) ?
    N5 O2 . 1.241(5) ?
    N5 O3 . 1.261(5) ?
loop_
    _geom_angle_atom_site_label_1
    _geom_angle_atom_site_label_2
    _geom_angle_atom_site_label_3
    _geom_angle_site_symmetry_1
    _geom_angle_site_symmetry_3
    _geom_angle
    _geom_angle_publ_flag
    P2 Ag1 P1 . . 123.29(4) ?
    P2 Ag1 S1 . . 116.19(5) ?
    P1 Ag1 S1 . . 105.15(4) ?
    P2 Ag1 S2 . . 96.49(4) ?
    P1 Ag1 S2 . . 110.67(4) ?
    S1 Ag1 S2 . . 102.90(4) ?
    C1 P1 C7 . . 103.0(2) ?
    C1 P1 C13 . . 104.9(2) ?
    C7 P1 C13 . . 103.8(2) ?
    C1 P1 Ag1 . . 116.41(14) ?
    C7 P1 Ag1 . . 112.30(16) ?
    C13 P1 Ag1 . . 114.92(14) ?
    C19 P2 C31 . . 104.3(2) ?
    C19 P2 C25 . . 103.7(2) ?
    C31 P2 C25 . . 105.0(2) ?
    C19 P2 Ag1 . . 119.64(17) ?
    C31 P2 Ag1 . . 109.93(16) ?
    C25 P2 Ag1 . . 113.04(17) ?
    C37 S1 Ag1 . . 111.29(18) ?
    C38 S2 Ag1 . . 101.75(19) ?
    C37 N1 H1A . . 120.0 ?
    C37 N1 H1B . . 120.0 ?
    H1A N1 H1B . . 120.0 ?
    C37 N2 H2A . . 120.0 ?
    C37 N2 H2B . . 120.0 ?
    H2A N2 H2B . . 120.0 ?
    C38 N3 H3A . . 120.0 ?
    C38 N3 H3B . . 120.0 ?
    H3A N3 H3B . . 120.0 ?
    C38 N4 H4A . . 120.0 ?
    C38 N4 H4B . . 120.0 ?
    H4A N4 H4B . . 120.0 ?
    C2 C1 C6 . . 117.2(4) ?
    C2 C1 P1 . . 123.5(4) ?
    C6 C1 P1 . . 119.3(3) ?
    C1 C2 C3 . . 120.7(5) ?
    C1 C2 H2 . . 119.6 ?
    C3 C2 H2 . . 119.6 ?
    C4 C3 C2 . . 120.3(5) ?
    C4 C3 H3 . . 119.8 ?
    C2 C3 H3 . . 119.8 ?
    C3 C4 C5 . . 120.2(5) ?
    C3 C4 H4 . . 119.9 ?
    C5 C4 H4 . . 119.9 ?
    C4 C5 C6 . . 119.5(5) ?
    C4 C5 H5 . . 120.2 ?
    C6 C5 H5 . . 120.2 ?
    C5 C6 C1 . . 122.0(5) ?
    C5 C6 H6 . . 119.0 ?
    C1 C6 H6 . . 119.0 ?
    C8 C7 C12 . . 118.4(4) ?
    C8 C7 P1 . . 118.4(4) ?
    C12 C7 P1 . . 123.0(4) ?
    C7 C8 C9 . . 121.0(5) ?
    C7 C8 H8 . . 119.5 ?
    C9 C8 H8 . . 119.5 ?
    C10 C9 C8 . . 119.3(6) ?
    C10 C9 H9 . . 120.3 ?
    C8 C9 H9 . . 120.3 ?
    C11 C10 C9 . . 120.4(6) ?
    C11 C10 H10 . . 119.8 ?
    C9 C10 H10 . . 119.8 ?
    C10 C11 C12 . . 120.3(5) ?
    C10 C11 H11 . . 119.8 ?
    C12 C11 H11 . . 119.8 ?
    C7 C12 C11 . . 120.6(5) ?
    C7 C12 H12 . . 119.7 ?
    C11 C12 H12 . . 119.7 ?
    C18 C13 C14 . . 117.3(5) ?
    C18 C13 P1 . . 125.1(4) ?
    C14 C13 P1 . . 117.5(4) ?
    C15 C14 C13 . . 121.9(5) ?
    C15 C14 H14 . . 119.1 ?
    C13 C14 H14 . . 119.1 ?
    C16 C15 C14 . . 120.4(5) ?
    C16 C15 H15 . . 119.8 ?
    C14 C15 H15 . . 119.8 ?
    C17 C16 C15 . . 118.2(6) ?
    C17 C16 H16 . . 120.9 ?
    C15 C16 H16 . . 120.9 ?
    C16 C17 C18 . . 122.1(6) ?
    C16 C17 H17 . . 118.9 ?
    C18 C17 H17 . . 118.9 ?
    C13 C18 C17 . . 120.0(5) ?
    C13 C18 H18 . . 120.0 ?
    C17 C18 H18 . . 120.0 ?
    C20 C19 C24 . . 118.0(5) ?
    C20 C19 P2 . . 118.2(4) ?
    C24 C19 P2 . . 123.7(4) ?
    C21 C20 C19 . . 121.0(5) ?
    C21 C20 H20 . . 119.5 ?
    C19 C20 H20 . . 119.5 ?
    C20 C21 C22 . . 119.1(6) ?
    C20 C21 H21 . . 120.4 ?
    C22 C21 H21 . . 120.4 ?
    C23 C22 C21 . . 121.0(6) ?
    C23 C22 H22 . . 119.5 ?
    C21 C22 H22 . . 119.5 ?
    C22 C23 C24 . . 120.1(7) ?
    C22 C23 H23 . . 119.9 ?
    C24 C23 H23 . . 119.9 ?
    C23 C24 C19 . . 120.6(5) ?
    C23 C24 H24 . . 119.7 ?
    C19 C24 H24 . . 119.7 ?
    C30 C25 C26 . . 118.1(4) ?
    C30 C25 P2 . . 124.9(4) ?
    C26 C25 P2 . . 117.0(4) ?
    C27 C26 C25 . . 120.8(5) ?
    C27 C26 H26 . . 119.6 ?
    C25 C26 H26 . . 119.6 ?
    C28 C27 C26 . . 120.1(5) ?
    C28 C27 H27 . . 120.0 ?
    C26 C27 H27 . . 120.0 ?
    C29 C28 C27 . . 119.6(5) ?
    C29 C28 H28 . . 120.2 ?
    C27 C28 H28 . . 120.2 ?
    C28 C29 C30 . . 120.2(5) ?
    C28 C29 H29 . . 119.9 ?
    C30 C29 H29 . . 119.9 ?
    C25 C30 C29 . . 121.2(5) ?
    C25 C30 H30 . . 119.4 ?
    C29 C30 H30 . . 119.4 ?
    C36 C31 C32 . . 119.4(4) ?
    C36 C31 P2 . . 123.0(4) ?
    C32 C31 P2 . . 117.4(4) ?
    C31 C32 C33 . . 120.4(5) ?
    C31 C32 H32 . . 119.8 ?
    C33 C32 H32 . . 119.8 ?
    C34 C33 C32 . . 119.0(5) ?
    C34 C33 H33 . . 120.5 ?
    C32 C33 H33 . . 120.5 ?
    C35 C34 C33 . . 121.0(5) ?
    C35 C34 H34 . . 119.5 ?
    C33 C34 H34 . . 119.5 ?
    C34 C35 C36 . . 119.9(5) ?
    C34 C35 H35 . . 120.0 ?
    C36 C35 H35 . . 120.0 ?
    C31 C36 C35 . . 120.3(5) ?
    C31 C36 H36 . . 119.9 ?
    C35 C36 H36 . . 119.9 ?
    N2 C37 N1 . . 117.6(4) ?
    N2 C37 S1 . . 120.7(4) ?
    N1 C37 S1 . . 121.8(4) ?
    N3 C38 N4 . . 117.5(6) ?
    N3 C38 S2 . . 122.4(5) ?
    N4 C38 S2 . . 120.1(5) ?
    O1 N5 O2 . . 121.3(6) ?
    O1 N5 O3 . . 119.3(5) ?
    O2 N5 O3 . . 119.4(5) ?
loop_
    _geom_torsion_atom_site_label_1
    _geom_torsion_atom_site_label_2
    _geom_torsion_atom_site_label_3
    _geom_torsion_atom_site_label_4
    _geom_torsion_site_symmetry_1
    _geom_torsion_site_symmetry_2
    _geom_torsion_site_symmetry_3
    _geom_torsion_site_symmetry_4
    _geom_torsion
    _geom_torsion_publ_flag
    C7 P1 C1 C2 . . . . 6.2(5) ?
    C13 P1 C1 C2 . . . . 114.6(4) ?
    Ag1 P1 C1 C2 . . . . -117.2(4) ?
    C7 P1 C1 C6 . . . . -175.4(4) ?
    C13 P1 C1 C6 . . . . -67.0(4) ?
    Ag1 P1 C1 C6 . . . . 61.2(4) ?
    C6 C1 C2 C3 . . . . 0.4(7) ?
    P1 C1 C2 C3 . . . . 178.8(4) ?
    C1 C2 C3 C4 . . . . 0.3(8) ?
    C2 C3 C4 C5 . . . . -0.6(9) ?
    C3 C4 C5 C6 . . . . 0.1(9) ?
    C4 C5 C6 C1 . . . . 0.6(8) ?
    C2 C1 C6 C5 . . . . -0.8(7) ?
    P1 C1 C6 C5 . . . . -179.3(4) ?
    C1 P1 C7 C8 . . . . -97.0(4) ?
    C13 P1 C7 C8 . . . . 153.8(4) ?
    Ag1 P1 C7 C8 . . . . 29.0(5) ?
    C1 P1 C7 C12 . . . . 77.7(4) ?
    C13 P1 C7 C12 . . . . -31.5(4) ?
    Ag1 P1 C7 C12 . . . . -156.2(4) ?
    C12 C7 C8 C9 . . . . -0.2(9) ?
    P1 C7 C8 C9 . . . . 174.8(5) ?
    C7 C8 C9 C10 . . . . 2.1(10) ?
    C8 C9 C10 C11 . . . . -2.7(10) ?
    C9 C10 C11 C12 . . . . 1.3(10) ?
    C8 C7 C12 C11 . . . . -1.2(8) ?
    P1 C7 C12 C11 . . . . -175.9(4) ?
    C10 C11 C12 C7 . . . . 0.6(8) ?
    C1 P1 C13 C18 . . . . 0.2(5) ?
    C7 P1 C13 C18 . . . . 108.0(5) ?
    Ag1 P1 C13 C18 . . . . -129.0(4) ?
    C1 P1 C13 C14 . . . . 178.6(4) ?
    C7 P1 C13 C14 . . . . -73.6(4) ?
    Ag1 P1 C13 C14 . . . . 49.4(4) ?
    C18 C13 C14 C15 . . . . 2.8(8) ?
    P1 C13 C14 C15 . . . . -175.8(4) ?
    C13 C14 C15 C16 . . . . 0.0(8) ?
    C14 C15 C16 C17 . . . . -2.2(9) ?
    C15 C16 C17 C18 . . . . 1.5(9) ?
    C14 C13 C18 C17 . . . . -3.3(8) ?
    P1 C13 C18 C17 . . . . 175.1(4) ?
    C16 C17 C18 C13 . . . . 1.3(10) ?
    C31 P2 C19 C20 . . . . -144.9(4) ?
    C25 P2 C19 C20 . . . . 105.5(4) ?
    Ag1 P2 C19 C20 . . . . -21.5(4) ?
    C31 P2 C19 C24 . . . . 39.0(5) ?
    C25 P2 C19 C24 . . . . -70.7(4) ?
    Ag1 P2 C19 C24 . . . . 162.3(3) ?
    C24 C19 C20 C21 . . . . 2.2(7) ?
    P2 C19 C20 C21 . . . . -174.2(4) ?
    C19 C20 C21 C22 . . . . 0.4(8) ?
    C20 C21 C22 C23 . . . . -2.1(9) ?
    C21 C22 C23 C24 . . . . 1.0(9) ?
    C22 C23 C24 C19 . . . . 1.7(8) ?
    C20 C19 C24 C23 . . . . -3.2(7) ?
    P2 C19 C24 C23 . . . . 172.9(4) ?
    C19 P2 C25 C30 . . . . 30.9(5) ?
    C31 P2 C25 C30 . . . . -78.3(5) ?
    Ag1 P2 C25 C30 . . . . 161.9(4) ?
    C19 P2 C25 C26 . . . . -146.5(4) ?
    C31 P2 C25 C26 . . . . 104.4(4) ?
    Ag1 P2 C25 C26 . . . . -15.4(4) ?
    C30 C25 C26 C27 . . . . -0.3(7) ?
    P2 C25 C26 C27 . . . . 177.2(4) ?
    C25 C26 C27 C28 . . . . -0.3(8) ?
    C26 C27 C28 C29 . . . . 1.6(9) ?
    C27 C28 C29 C30 . . . . -2.1(9) ?
    C26 C25 C30 C29 . . . . -0.2(7) ?
    P2 C25 C30 C29 . . . . -177.5(4) ?
    C28 C29 C30 C25 . . . . 1.4(8) ?
    C19 P2 C31 C36 . . . . -119.9(5) ?
    C25 P2 C31 C36 . . . . -11.2(5) ?
    Ag1 P2 C31 C36 . . . . 110.7(4) ?
    C19 P2 C31 C32 . . . . 65.8(4) ?
    C25 P2 C31 C32 . . . . 174.5(4) ?
    Ag1 P2 C31 C32 . . . . -63.7(4) ?
    C36 C31 C32 C33 . . . . -1.3(8) ?
    P2 C31 C32 C33 . . . . 173.2(4) ?
    C31 C32 C33 C34 . . . . 1.5(9) ?
    C32 C33 C34 C35 . . . . -0.1(9) ?
    C33 C34 C35 C36 . . . . -1.3(9) ?
    C32 C31 C36 C35 . . . . -0.1(8) ?
    P2 C31 C36 C35 . . . . -174.3(4) ?
    C34 C35 C36 C31 . . . . 1.4(8) ?
    Ag1 S1 C37 N2 . . . . 162.8(4) ?
    Ag1 S1 C37 N1 . . . . -16.2(5) ?
    Ag1 S2 C38 N3 . . . . -35.5(4) ?
    Ag1 S2 C38 N4 . . . . 144.3(4) ?
loop_
    _geom_hbond_atom_site_label_D
    _geom_hbond_atom_site_label_H
    _geom_hbond_atom_site_label_A
    _geom_hbond_site_symmetry_A
    _geom_hbond_distance_DH
    _geom_hbond_distance_HA
    _geom_hbond_distance_DA
    _geom_hbond_angle_DHA
    N1 H1A O2 2_545 0.86 2.07 2.899(5) 161
    N1 H1B S2 . 0.86 2.57 3.417(4) 169
    N2 H2A O2 2_545 0.86 2.54 3.255(5) 141
    N2 H2A O3 2_545 0.86 2.24 2.992(5) 147
    N2 H2B S1 3_656 0.86 2.66 3.453(4) 154
    N3 H3A O1 . 0.86 2.09 2.946(6) 171
    N3 H3B S1 . 0.86 2.91 3.759(5) 169
    N4 H4A O3 . 0.86 2.26 2.976(6) 140
    C2 H2 O1 2 0.93 2.53 3.174(6) 126
    C14 H14 S1 . 0.93 2.92 3.520(5) 124
_shelxl_version_number     2014/6
_iucr_refine_instructions_details
;
TITL PTU1N_0m in P2(1)/n  COLORLESS PLATE
CELL 0.71073 15.0519 15.1758 17.9186 90.000 107.886 90.000
ZERR 4.00 0.0006 0.0005 0.0008 0.000 0.002 0.000
LATT 1
SYMM -x+1/2, y+1/2, -z+1/2
SFAC C  H  N  O  S  P AG
UNIT 152  152  20  12  8  8  4
OMIT -3 52
L.S. 40
ACTA
BOND $H
HTAB
CONF
LIST 4
FMAP 2
PLAN 20
TEMP 23.000
SIZE 0.32 0.26 0.16
EQIV $1 -x+1/2, y-1/2, -z+1/2
HTAB N1 O2_$1
HTAB N1 S2
HTAB N2 O2_$1
HTAB N2 O3_$1
EQIV $2 -x+1, -y, -z+1
HTAB N2 S1_$2
HTAB N3 O1
HTAB N3 S1
HTAB N4 O3
EQIV $3 -x+1/2, y+1/2, -z+1/2
HTAB C2 O1_$3
HTAB C14 S1
WGHT    0.019200
FVAR       0.06251
AG1   7    0.491844    0.184281    0.271253    11.00000    0.04297    0.03710 =
         0.04761   -0.00148    0.02185    0.00092
P1    6    0.414571    0.324388    0.292445    11.00000    0.03547    0.03140 =
         0.03947    0.00021    0.01276    0.00200
P2    6    0.636424    0.180648    0.231591    11.00000    0.03826    0.04339 =
         0.03818    0.00062    0.01734    0.00336
S1    5    0.490051    0.081735    0.388845    11.00000    0.11167    0.03368 =
         0.04091    0.00071    0.03126    0.00122
S2    5    0.383768    0.097425    0.146938    11.00000    0.05173    0.06199 =
         0.04257   -0.01101    0.01476   -0.00222
N1    3    0.476301   -0.052544    0.292262    11.00000    0.08863    0.03704 =
         0.04113   -0.00043    0.03003   -0.00113
AFIX  93
H1A   2    0.479872   -0.107547    0.281989    11.00000   -1.20000
H1B   2    0.460881   -0.014723    0.254735    11.00000   -1.20000
AFIX   0
N2    3    0.517697   -0.086738    0.420623    11.00000    0.08257    0.03559 =
         0.03757   -0.00028    0.01255    0.00722
AFIX  93
H2A   2    0.520594   -0.141184    0.408262    11.00000   -1.20000
H2B   2    0.530001   -0.071853    0.469050    11.00000   -1.20000
AFIX   0
N3    3    0.263684    0.110985    0.227213    11.00000    0.05575    0.07809 =
         0.07690   -0.00652    0.03177   -0.00160
AFIX  93
H3A   2    0.208409    0.117713    0.230798    11.00000   -1.20000
H3B   2    0.310437    0.104865    0.268936    11.00000   -1.20000
AFIX   0
N4    3    0.202297    0.119756    0.095869    11.00000    0.04531    0.08706 =
         0.07885   -0.00282    0.00147   -0.00704
AFIX  93
H4A   2    0.148048    0.126336    0.101665    11.00000   -1.20000
H4B   2    0.208215    0.119475    0.049635    11.00000   -1.20000
AFIX   0
C1    1    0.348846    0.383713    0.204953    11.00000    0.03673    0.03618 =
         0.03239   -0.00115    0.01798    0.00521
C2    1    0.371389    0.467631    0.186798    11.00000    0.05826    0.04523 =
         0.04412    0.00494    0.01432   -0.00159
AFIX  43
H2    2    0.422036    0.496801    0.220938    11.00000   -1.20000
AFIX   0
C3    1    0.319197    0.508868    0.118097    11.00000    0.07163    0.05694 =
         0.06683    0.02050    0.02143   -0.00412
AFIX  43
H3    2    0.335302    0.565237    0.106478    11.00000   -1.20000
AFIX   0
C4    1    0.244518    0.467147    0.067639    11.00000    0.06886    0.07940 =
         0.04327    0.01800    0.01128    0.01567
AFIX  43
H4    2    0.209566    0.495346    0.021979    11.00000   -1.20000
AFIX   0
C5    1    0.220878    0.384210    0.083872    11.00000    0.04769    0.07076 =
         0.05673   -0.00098   -0.00350   -0.00666
AFIX  43
H5    2    0.169989    0.355700    0.049394    11.00000   -1.20000
AFIX   0
C6    1    0.272767    0.343027    0.151535    11.00000    0.05015    0.05061 =
         0.04909    0.00679    0.00407   -0.00057
AFIX  43
H6    2    0.256529    0.286245    0.161925    11.00000   -1.20000
AFIX   0
C7    1    0.498234    0.405878    0.346232    11.00000    0.03738    0.03496 =
         0.03420   -0.00092    0.00791   -0.00121
C8    1    0.585913    0.404835    0.339220    11.00000    0.04959    0.07492 =
         0.09505   -0.04177    0.03417   -0.01389
AFIX  43
H8    2    0.602740    0.359993    0.310843    11.00000   -1.20000
AFIX   0
C9    1    0.650782    0.470088    0.374012    11.00000    0.04928    0.12226 =
         0.12771   -0.05540    0.04175   -0.02752
AFIX  43
H9    2    0.709721    0.469919    0.367452    11.00000   -1.20000
AFIX   0
C10   1    0.626928    0.533845    0.417554    11.00000    0.06465    0.07788 =
         0.08104   -0.02797    0.02316   -0.02810
AFIX  43
H10   2    0.670615    0.576107    0.442714    11.00000   -1.20000
AFIX   0
C11   1    0.540047    0.536182    0.424502    11.00000    0.07286    0.04742 =
         0.06008   -0.01451    0.01242    0.00056
AFIX  43
H11   2    0.523868    0.580745    0.453526    11.00000   -1.20000
AFIX   0
C12   1    0.475207    0.472749    0.388729    11.00000    0.05123    0.03982 =
         0.06131   -0.01245    0.01246   -0.00594
AFIX  43
H12   2    0.415410    0.475253    0.393406    11.00000   -1.20000
AFIX   0
C13   1    0.334357    0.312589    0.349926    11.00000    0.03821    0.03340 =
         0.03829   -0.00114    0.01697    0.00302
C14   1    0.365790    0.267447    0.419917    11.00000    0.06023    0.06268 =
         0.06076    0.01164    0.03244    0.02093
AFIX  43
H14   2    0.427393    0.248159    0.437080    11.00000   -1.20000
AFIX   0
C15   1    0.308805    0.250200    0.464906    11.00000    0.09792    0.06327 =
         0.06557    0.02413    0.05017    0.02348
AFIX  43
H15   2    0.332083    0.219589    0.511843    11.00000   -1.20000
AFIX   0
C16   1    0.218083    0.277706    0.441198    11.00000    0.06779    0.07095 =
         0.06161   -0.00558    0.04240   -0.00422
AFIX  43
H16   2    0.178406    0.264573    0.470508    11.00000   -1.20000
AFIX   0
C17   1    0.187403    0.324602    0.373901    11.00000    0.04752    0.15874 =
         0.06801    0.01465    0.02587    0.02160
AFIX  43
H17   2    0.126140    0.344887    0.357869    11.00000   -1.20000
AFIX   0
C18   1    0.244202    0.343320    0.328224    11.00000    0.05146    0.10865 =
         0.05227    0.02719    0.02515    0.01978
AFIX  43
H18   2    0.221370    0.376706    0.282822    11.00000   -1.20000
AFIX   0
C19   1    0.749774    0.171408    0.306425    11.00000    0.04031    0.04112 =
         0.04257    0.00658    0.01324    0.00100
C20   1    0.756633    0.196184    0.382525    11.00000    0.05576    0.06320 =
         0.04421    0.00434    0.01366    0.00088
AFIX  43
H20   2    0.702949    0.211643    0.394764    11.00000   -1.20000
AFIX   0
C21   1    0.841627    0.198232    0.440152    11.00000    0.08624    0.07395 =
         0.05313   -0.00057    0.01129   -0.01579
AFIX  43
H21   2    0.845538    0.214566    0.491087    11.00000   -1.20000
AFIX   0
C22   1    0.920910    0.175754    0.421399    11.00000    0.06549    0.08473 =
         0.07065    0.03168   -0.01637   -0.01987
AFIX  43
H22   2    0.978785    0.178843    0.459705    11.00000   -1.20000
AFIX   0
C23   1    0.915827    0.149358    0.348370    11.00000    0.04807    0.09461 =
         0.09268    0.03984    0.01460    0.01579
AFIX  43
H23   2    0.969878    0.133517    0.336885    11.00000   -1.20000
AFIX   0
C24   1    0.830751    0.145799    0.290723    11.00000    0.04804    0.07461 =
         0.05775    0.01310    0.01934    0.01094
AFIX  43
H24   2    0.827537    0.126058    0.240827    11.00000   -1.20000
AFIX   0
C25   1    0.649233    0.277646    0.174667    11.00000    0.03624    0.04939 =
         0.03052   -0.00111    0.00997    0.00387
C26   1    0.570520    0.329420    0.143740    11.00000    0.05241    0.06092 =
         0.04514    0.00388    0.02594    0.00158
AFIX  43
H26   2    0.514096    0.312523    0.150499    11.00000   -1.20000
AFIX   0
C27   1    0.574920    0.405695    0.103064    11.00000    0.07190    0.06427 =
         0.06159    0.02503    0.02545    0.02180
AFIX  43
H27   2    0.521565    0.439646    0.082391    11.00000   -1.20000
AFIX   0
C28   1    0.658188    0.431584    0.093054    11.00000    0.09712    0.04421 =
         0.05498   -0.00092    0.03309   -0.01281
AFIX  43
H28   2    0.661596    0.483704    0.066771    11.00000   -1.20000
AFIX   0
C29   1    0.735771    0.380304    0.121935    11.00000    0.07391    0.05825 =
         0.07043   -0.00031    0.04294   -0.01892
AFIX  43
H29   2    0.791653    0.396557    0.113800    11.00000   -1.20000
AFIX   0
C30   1    0.731444    0.304333    0.163210    11.00000    0.03995    0.06000 =
         0.05651    0.00766    0.02452    0.00692
AFIX  43
H30   2    0.785054    0.270646    0.183606    11.00000   -1.20000
AFIX   0
C31   1    0.632759    0.086871    0.166642    11.00000    0.03728    0.04790 =
         0.04011   -0.00009    0.02190    0.00250
C32   1    0.631551    0.003227    0.197543    11.00000    0.07407    0.04953 =
         0.05812    0.00730    0.03112    0.00430
AFIX  43
H32   2    0.639249   -0.003515    0.250747    11.00000   -1.20000
AFIX   0
C33   1    0.618903   -0.070555    0.149463    11.00000    0.07052    0.04018 =
         0.08504   -0.00343    0.03011    0.00282
AFIX  43
H33   2    0.616673   -0.126564    0.169874    11.00000   -1.20000
AFIX   0
C34   1    0.609783   -0.059612    0.071701    11.00000    0.05912    0.05931 =
         0.07437   -0.02131    0.01581    0.00231
AFIX  43
H34   2    0.601440   -0.108707    0.039210    11.00000   -1.20000
AFIX   0
C35   1    0.612749    0.022412    0.041018    11.00000    0.06815    0.07352 =
         0.04727   -0.00790    0.01517    0.01407
AFIX  43
H35   2    0.607682    0.028758   -0.011753    11.00000   -1.20000
AFIX   0
C36   1    0.623302    0.095998    0.088577    11.00000    0.04581    0.05023 =
         0.05015   -0.00181    0.01538    0.00825
AFIX  43
H36   2    0.623970    0.151861    0.067418    11.00000   -1.20000
AFIX   0
C37   1    0.494445   -0.026232    0.365461    11.00000    0.05010    0.03612 =
         0.03864    0.00758    0.01603   -0.00170
C38   1    0.276684    0.110058    0.158108    11.00000    0.04923    0.03864 =
         0.06107   -0.00674    0.01486   -0.00141
MOLE 2
N5    3    0.035943    0.216358    0.190475    11.00000    0.05948    0.03273 =
         0.10560   -0.00220    0.03638   -0.00809
O1    4    0.075560    0.155219    0.233611    11.00000    0.07868    0.05054 =
         0.10346    0.02021    0.03190    0.01556
O2    4   -0.023812    0.262237    0.206716    11.00000    0.07897    0.05080 =
         0.16444    0.01883    0.07030    0.01659
O3    4    0.057455    0.232845    0.129205    11.00000    0.08377    0.06026 =
         0.10865    0.02007    0.04725    0.00664
HKLF 4 1 1 0 0 0 1 0 0 0 1
REM  PTU1N_0m in P2(1)/n  WHITE PLATE
REM R1 =  0.0507 for    3813 Fo > 4sig(Fo)  and  0.1395 for all    7659 data
REM    460 parameters refined using      0 restraints
END
WGHT      0.0192      0.0000
REM Instructions for potential hydrogen bonds
HTAB N1 O2_$1
HTAB N1 S2
HTAB N2 O2_$1
HTAB N2 O3_$1
HTAB N2 S1_$2
HTAB N3 O1
HTAB N3 S1
HTAB N4 O3
HTAB C2 O1_$3
HTAB C14 S1
REM Highest difference peak  0.467,  deepest hole -0.491,  1-sigma level  0.089
Q1    1   0.0627  0.1775  0.3065  11.00000  0.05    0.47
Q2    1   0.5583  0.3163  0.2451  11.00000  0.05    0.39
Q3    1   0.5610  0.1432  0.2354  11.00000  0.05    0.35
Q4    1   0.6010  0.4683  0.3520  11.00000  0.05    0.35
Q5    1   0.4397  0.1527  0.3248  11.00000  0.05    0.33
Q6    1   0.4385  0.5071  0.2885  11.00000  0.05    0.32
Q7    1   0.6557  0.1358  0.1858  11.00000  0.05    0.32
Q8    1   0.5204  0.5619  0.2374  11.00000  0.05    0.32
Q9    1   0.3567  0.3712  0.4171  11.00000  0.05    0.31
Q10   1   0.7547  0.5094  0.5241  11.00000  0.05    0.31
Q11   1   0.3214 -0.0004  0.0982  11.00000  0.05    0.31
Q12   1   0.5006  0.6335  0.4380  11.00000  0.05    0.30
Q13   1   0.6800  0.2837  0.4053  11.00000  0.05    0.30
Q14   1   0.8034  0.1428  0.1397  11.00000  0.05    0.30
Q15   1   0.5200  0.2221  0.0779  11.00000  0.05    0.30
Q16   1   0.5457  0.1184  0.3395  11.00000  0.05    0.30
Q17   1   0.5126  0.5813  0.5260  11.00000  0.05    0.29
Q18   1   1.0391  0.1749  0.4592  11.00000  0.05    0.29
Q19   1   0.6012 -0.0090  0.1663  11.00000  0.05    0.29
Q20   1   0.2183  0.3807  0.2429  11.00000  0.05    0.29
;
