# Supplementary material for: Crystal structure of bis­(thio­urea-κS)bis­(tri­phenylphosphane-κP)silver(I) nitrate
Source: Acta Crystallogr E Crystallogr Commun. 2015 Jan 28;71(Pt 2):220–2. doi: 10.1107/S2056989015001395 (PMC4384606; doi:10.1107/S2056989015001395)
Supplement: Supplementary file 2 [file e-71-00220-Isup2.hkl]

#
# h,k,l, Fc-squared, Fo-squared, sigma(Fo-squared), status flag
#
data_I
_shelx_title ' PTU1N_0m in P2(1)/n  COLORLESS PLATE'
_shelx_refln_list_code          4
_shelx_F_calc_maximum      502.76
_exptl_crystal_F_000      1736.00
_reflns_d_resolution_high  0.8108

loop_
 _space_group_symop_operation_xyz
 'x, y, z'
 '-x+1/2, y+1/2, -z+1/2'
 '-x, -y, -z'
 'x-1/2, -y-1/2, z-1/2'

_cell_length_a    15.0519
_cell_length_b    15.1758
_cell_length_c    17.9186
_cell_angle_alpha  90.000
_cell_angle_beta  107.886
_cell_angle_gamma  90.000

_shelx_F_squared_multiplier     1.000

loop_
 _refln_index_h
 _refln_index_k
 _refln_index_l
 _refln_F_squared_calc
 _refln_F_squared_meas
 _refln_F_squared_sigma
 _refln_observed_status
   2   0   0      29200.24      29477.31       412.18 o
   4   0   0      12526.54      12272.56       412.78 o
   6   0   0      12069.03      12366.10       289.19 o
   8   0   0      44529.10      45510.51       921.88 o
  10   0   0       3298.49       3351.16       411.60 o
  12   0   0       3752.44       3652.38       224.55 o
  14   0   0       2523.64       2310.32       397.92 o
  16   0   0        664.86        338.03       238.20 o
   2   1   0       1553.82       1467.44        50.22 o
   3   1   0      12910.47      12383.06       166.51 o
   4   1   0       2182.51       2199.74        79.35 o
   5   1   0       3549.34       3374.40        87.63 o
   6   1   0         50.86         18.96        39.92 o
   7   1   0      14079.41      13623.18       245.91 o
   8   1   0        643.71        695.62        84.10 o
   9   1   0      15548.67      15481.07       297.06 o
  10   1   0        345.60        317.65        93.90 o
  11   1   0         26.12         67.00        87.72 o
  12   1   0       4092.79       4302.17       247.14 o
  13   1   0        254.46        191.73       104.39 o
  14   1   0       2727.18       2579.10       257.19 o
  15   1   0        321.49         -5.14       155.31 o
  16   1   0        151.35         23.55       164.49 o
  17   1   0        533.97        622.66       203.87 o
   0   2   0      12048.01      12848.53       496.44 o
   1   2   0       3255.94       3197.64        61.33 o
   2   2   0         74.38         95.12        29.76 o
   3   2   0       1636.08       1785.84        73.84 o
   4   2   0      14641.75      14676.53       203.69 o
   5   2   0       8065.65       8108.68       160.61 o
   6   2   0        502.20        439.16        88.20 o
   7   2   0       1037.46       1108.46        97.08 o
   8   2   0         31.69        -52.68        79.31 o
   9   2   0         43.74         59.68        80.03 o
  10   2   0        116.38        208.96        88.96 o
  11   2   0       3433.00       3385.27       203.96 o
  12   2   0       2608.77       2702.36       246.69 o
  13   2   0        436.03        409.38       157.38 o
  14   2   0       1067.48       1267.49       159.29 o
  15   2   0         32.64        103.02       196.87 o
  16   2   0         19.16        216.75       173.84 o
  17   2   0          9.03         39.85       175.46 o
   1   3   0        864.55        794.52        46.54 o
   2   3   0        427.18        594.33        50.83 o
   3   3   0       9701.57       9702.13       161.85 o
   4   3   0       1449.56       1458.21        60.33 o
   5   3   0      28527.24      28987.02       375.63 o
   6   3   0        662.83        679.65        72.85 o
   7   3   0      28887.67      28217.45       459.13 o
   8   3   0          1.07         46.73        66.95 o
   9   3   0       6955.72       6986.61       334.36 o
  10   3   0       1008.90       1223.45       132.17 o
  11   3   0         14.51         86.37        93.86 o
  12   3   0         23.87        118.82        95.52 o
  13   3   0          1.96         76.64       113.12 o
  14   3   0        173.02         51.72       116.30 o
  15   3   0       1484.77       1310.63       215.90 o
  16   3   0        312.07        165.92       173.12 o
  17   3   0        376.10        629.62       234.41 o
   0   4   0      12554.81      12656.61       583.44 o
   1   4   0      30680.15      30322.12       506.88 o
   2   4   0       2048.15       1931.80       104.74 o
   3   4   0         69.58         52.73        37.31 o
   4   4   0        442.92        564.66        62.73 o
   5   4   0       6288.52       6550.69       134.43 o
   6   4   0       4044.77       4496.51       165.38 o
   7   4   0       7419.82       7469.80       236.89 o
   8   4   0        631.76        638.99        90.09 o
   9   4   0       2526.65       2540.16       154.27 o
  10   4   0        980.73        878.26       121.44 o
  11   4   0       2328.86       2378.37       183.58 o
  12   4   0        425.76        242.80       123.31 o
  13   4   0        144.90        266.86       156.54 o
  14   4   0        105.45        104.35       113.52 o
  15   4   0        194.18        226.48       168.06 o
  16   4   0         16.24       -163.10       176.48 o
  17   4   0        149.83         51.04       300.59 o
   1   5   0        206.45        168.70        70.97 o
   2   5   0          5.38        -15.66        38.90 o
   3   5   0      12542.40      12522.28       261.65 o
   4   5   0         73.70        106.71        43.78 o
   5   5   0      14490.46      14421.27       237.85 o
   6   5   0        795.51        774.18        64.92 o
   7   5   0       7337.32       6810.61       197.08 o
   8   5   0         21.40        -15.47        74.04 o
   9   5   0       1272.65       1536.14       144.72 o
  10   5   0        593.36        499.28       113.00 o
  11   5   0       2345.83       2703.80       224.89 o
  12   5   0          8.96        157.13       121.70 o
  13   5   0       1044.33       1053.35       175.13 o
  14   5   0       1559.57       1257.98       196.20 o
  15   5   0       1494.15       2023.03       271.44 o
  16   5   0         59.05       -233.71       252.06 o
  17   5   0         60.04        -20.60       501.56 o
   0   6   0       6433.35       6031.47       432.46 o
   1   6   0       6508.10       6416.19       159.01 o
   2   6   0        312.22        153.99        49.41 o
   3   6   0         11.16        -23.85        34.32 o
   4   6   0       1387.71       1305.35        75.52 o
   5   6   0         23.28          0.67        43.74 o
   6   6   0         51.80        -38.25        57.90 o
   7   6   0       3444.82       3490.59       197.01 o
   8   6   0        459.31        341.63        95.68 o
   9   6   0        117.50        -14.36        81.53 o
  10   6   0        203.41        246.64       107.56 o
  11   6   0         19.85         50.01       112.14 o
  12   6   0       4018.02       4131.15       284.36 o
  13   6   0        227.53        216.27       186.15 o
  14   6   0        730.21        917.05       289.74 o
  15   6   0        295.44        299.76       183.55 o
  16   6   0        116.38        317.44       279.80 o
   1   7   0       8813.38       8985.03       202.95 o
   2   7   0          9.23         51.32        45.60 o
   3   7   0       1949.10       1932.13        89.16 o
   4   7   0       4053.10       4449.95       152.29 o
   5   7   0       1157.03       1130.22        74.06 o
   6   7   0       2368.76       2306.25       144.11 o
   7   7   0        506.27        379.42        64.87 o
   8   7   0         56.74         29.49        78.34 o
   9   7   0       1626.28       1454.37       143.25 o
  10   7   0        172.30        -20.13        95.94 o
  11   7   0        515.52        456.29       163.11 o
  12   7   0        765.87        639.77       409.55 o
  13   7   0          6.78        234.54       169.76 o
  14   7   0       1208.06       1878.30       263.83 o
  15   7   0         84.78        139.86       193.82 o
  16   7   0        438.24        514.64       537.38 o
   0   8   0      21920.55      21899.84       579.72 o
   1   8   0       8419.88       8611.53       218.88 o
   2   8   0      23360.34      23042.06       366.91 o
   3   8   0       3052.81       2993.81       115.42 o
   4   8   0       4149.15       4221.94       130.63 o
   5   8   0       2432.26       2649.55        94.28 o
   6   8   0       5172.90       5120.96       146.31 o
   7   8   0        387.70        333.28        73.33 o
   8   8   0       6921.10       7247.69       219.55 o
   9   8   0        455.06        404.18       103.65 o
  10   8   0       2074.62       2308.52       207.07 o
  11   8   0        130.25        257.06       160.66 o
  12   8   0       2774.68       2277.89       276.50 o
  13   8   0        132.80         70.03       167.69 o
  14   8   0        692.21        883.13       240.73 o
  15   8   0          0.19        -19.04       184.80 o
   1   9   0       1585.16       1464.32        97.17 o
   2   9   0         34.90        -43.35        53.90 o
   3   9   0       2892.06       2989.95       118.04 o
   4   9   0       1082.62       1208.13       112.68 o
   5   9   0       5264.85       5595.73       164.39 o
   6   9   0        666.15        590.92        82.01 o
   7   9   0       6171.11       6129.83       168.86 o
   8   9   0          2.23         96.71        65.20 o
   9   9   0         56.97        160.46       110.17 o
  10   9   0         92.26        227.28       137.67 o
  11   9   0         19.38       -118.18       124.26 o
  12   9   0       1289.08        913.46       198.25 o
  13   9   0         12.68         81.65       172.15 o
  14   9   0        641.89        915.49       244.73 o
  15   9   0        294.39        503.44       210.78 o
   0  10   0      10062.82       9962.67       243.77 o
   1  10   0        639.88        594.95        66.06 o
   2  10   0        974.10        998.96       107.43 o
   3  10   0        182.53        184.89        64.62 o
   4  10   0        813.74        872.31        90.48 o
   5  10   0        129.51         77.24        61.60 o
   6  10   0       2253.87       1986.41       177.56 o
   7  10   0        836.73        940.00        83.75 o
   8  10   0       3786.39       3880.29       212.78 o
   9  10   0        770.66        769.61       117.80 o
  10  10   0        815.05        758.31       168.26 o
  11  10   0       1472.85       1330.81       195.97 o
  12  10   0        135.26         47.83       145.61 o
  13  10   0        384.79        262.39       193.28 o
  14  10   0        295.41         61.34       183.46 o
   1  11   0      12797.27      12738.51       239.98 o
   2  11   0          7.34        -97.83        65.22 o
   3  11   0       2222.45       2237.85       134.84 o
   4  11   0          1.63        -31.25        60.36 o
   5  11   0       3601.40       3630.48       164.64 o
   6  11   0        254.50        134.37        83.22 o
   7  11   0      11877.90      11703.22       340.14 o
   8  11   0        232.90         18.94        98.29 o
   9  11   0       2730.09       2700.89       238.95 o
  10  11   0          1.80        -73.01       124.17 o
  11  11   0         33.53         45.14       140.19 o
  12  11   0         13.13       -171.99       155.49 o
  13  11   0          3.23        200.42       188.45 o
  14  11   0          8.67        328.03       202.42 o
   0  12   0       5847.57       5489.85       444.15 o
   1  12   0        338.88        291.36        67.33 o
   2  12   0       3461.61       3591.20       150.80 o
   3  12   0       1260.44       1167.42       186.92 o
   4  12   0         32.53        -55.77        61.32 o
   5  12   0        800.82        724.65       100.78 o
   6  12   0         28.59        -60.47        79.37 o
   7  12   0        100.96          4.07        96.32 o
   8  12   0        319.35        197.18       112.41 o
   9  12   0          1.00        157.46       136.72 o
  10  12   0        598.99        261.51       157.06 o
  11  12   0        542.40        342.54       188.17 o
  12  12   0        319.53        226.24       180.53 o
  13  12   0        243.44        267.58       196.81 o
   1  13   0        782.24        816.76        92.21 o
   2  13   0        185.24        235.62        78.96 o
   3  13   0        786.88        824.60       100.41 o
   4  13   0        632.16        673.71       120.85 o
   5  13   0        713.90        782.18        97.36 o
   6  13   0       1063.77       1236.74       188.01 o
   7  13   0        326.71        420.39       121.75 o
   8  13   0         44.06        -76.56       107.48 o
   9  13   0        275.85        593.43       166.22 o
  10  13   0        127.48        -46.48       164.74 o
  11  13   0        221.28         67.48       177.03 o
  12  13   0        317.03        594.02       377.49 o
   0  14   0       8179.95       8934.59       608.88 o
   1  14   0          7.90        -48.46        60.72 o
   2  14   0       1444.33       1576.27       178.90 o
   3  14   0        270.82        180.35       105.28 o
   4  14   0        457.20        380.70       125.70 o
   5  14   0         26.04          7.39        95.17 o
   6  14   0        230.06        279.95       162.90 o
   7  14   0        152.84        263.47       121.04 o
   8  14   0       1565.40       1521.02       207.70 o
   9  14   0         35.62        -27.42       160.41 o
  10  14   0        482.63        460.75       322.11 o
  11  14   0         38.90         23.85       239.04 o
   1  15   0        412.82        333.23       120.61 o
   2  15   0        315.53        331.77        99.45 o
   3  15   0        330.94        124.43       104.52 o
   4  15   0        200.78        -27.92       114.16 o
   5  15   0        144.24        -85.46       119.12 o
   6  15   0        111.64        194.37       122.70 o
   7  15   0         39.07        104.55       131.00 o
   8  15   0          8.28       -238.52       191.68 o
   9  15   0         10.72       -109.41       215.18 o
  10  15   0         18.20         87.56       185.75 o
   0  16   0        600.12        838.45       264.88 o
   1  16   0         95.76        -24.54       113.50 o
   2  16   0        149.45        -12.10       104.34 o
   3  16   0        183.47        144.05       145.89 o
   4  16   0        359.41        266.05       135.18 o
   5  16   0          5.97         77.11       127.79 o
   6  16   0        824.53        563.30       212.38 o
   7  16   0         29.88         12.84       166.84 o
   8  16   0        230.08        261.60       209.76 o
   9  16   0          9.14       -272.70       245.14 o
   1  17   0        159.19       -113.97       218.79 o
   2  17   0          4.94        241.53       222.61 o
   3  17   0        251.54        -10.17       125.35 o
   4  17   0        118.21        118.94       127.83 o
   5  17   0        596.95        446.48       168.07 o
   6  17   0        261.94        277.98       163.25 o
   7  17   0        365.72        -79.24       176.81 o
   0  18   0        244.72        391.52       371.05 o
   1  18   0         46.43       -182.28       209.80 o
   2  18   0        649.88        616.73       271.56 o
   3  18   0        124.14        337.12       268.70 o
   4  18   0        467.16        303.24       253.11 o
 -17   0   1          1.30         95.10       252.11 o
 -15   0   1       1363.49       1183.31       304.79 o
 -13   0   1       4531.06       4207.36       239.19 o
 -11   0   1       7444.58       7347.31       298.45 o
  -9   0   1        327.01        350.68        97.18 o
  -7   0   1       9282.87       9325.17       252.44 o
  -5   0   1      99682.80      99432.19      1521.60 o
  -3   0   1      47405.80      48032.79       749.12 o
   3   0   1      62468.00      62111.38       774.45 o
   5   0   1        121.04        179.94        52.51 o
   7   0   1        700.60        844.71       144.71 o
   9   0   1         57.47         72.65        89.68 o
  11   0   1        727.87        548.69       153.55 o
  13   0   1       1648.59        979.59       340.34 o
  15   0   1        357.60        307.15       478.53 o
  17   0   1        302.64        177.89       280.18 o
 -17   1   1          2.53       -163.67       175.07 o
 -16   1   1         44.25        227.55       174.19 o
 -15   1   1        658.95        572.18       176.65 o
 -14   1   1       1162.89       1001.20       197.48 o
 -13   1   1       3808.00       3870.97       219.03 o
 -12   1   1       3020.11       2842.76       219.79 o
 -11   1   1        899.35        846.41       119.66 o
 -10   1   1        117.17        108.81        57.63 o
  -9   1   1       9225.83       9019.79       231.09 o
  -8   1   1        120.12        176.51        77.60 o
  -7   1   1      12446.49      12668.85       213.26 o
  -6   1   1      12960.35      13032.64       248.92 o
  -5   1   1       5844.94       5743.38       136.66 o
  -4   1   1      32622.21      32897.48       396.60 o
  -3   1   1        414.52        437.49        42.40 o
  -2   1   1        568.69        586.54        31.32 o
   1   1   1      48725.11      47133.66       467.80 o
   2   1   1       1324.00       1325.91        47.35 o
   3   1   1        903.17        865.06        44.86 o
   4   1   1      18126.68      18320.12       213.09 o
   5   1   1        669.81        626.45        60.90 o
   6   1   1       1379.78       1599.36        96.29 o
   7   1   1      26284.29      26128.72       433.09 o
   8   1   1        266.71        263.20        79.28 o
   9   1   1      12437.96      12290.42       311.30 o
  10   1   1        690.80        599.24       106.32 o
  11   1   1       1433.51       1613.33       171.83 o
  12   1   1        294.91        137.81       104.95 o
  13   1   1       3857.72       4021.32       229.92 o
  14   1   1        102.48         -0.24       144.35 o
  15   1   1       1380.27       1206.67       221.52 o
  16   1   1          7.15         73.93       173.59 o
  17   1   1        247.72        399.66       221.11 o
 -17   2   1        131.50        251.00       188.77 o
 -16   2   1        403.80        486.01       184.47 o
 -15   2   1        446.30        153.94       155.22 o
 -14   2   1        301.84        310.10       115.49 o
 -13   2   1         26.00        100.52       102.02 o
 -12   2   1         91.67        -71.19        94.00 o
 -11   2   1        580.28        748.31       114.89 o
 -10   2   1       1327.09       1417.65       133.52 o
  -9   2   1        497.41        608.21        99.72 o
  -8   2   1       5242.35       5148.51       186.71 o
  -7   2   1        471.48        570.06       113.19 o
  -6   2   1       4830.08       4698.48       153.67 o
  -5   2   1       3251.20       3257.87       131.15 o
  -4   2   1       5531.33       5727.71       122.88 o
  -3   2   1        114.62        125.20        35.58 o
  -2   2   1       9264.76       9697.50       130.12 o
  -1   2   1          1.04         -4.26        13.22 o
   0   2   1      18923.93      19304.42       245.83 o
   1   2   1          0.59         -5.36         8.97 o
   2   2   1       9291.48       9237.52       129.27 o
   3   2   1      19111.51      19235.38       226.23 o
   4   2   1       2216.14       2160.24        70.52 o
   5   2   1       6553.07       7005.95       130.68 o
   6   2   1      13483.06      13029.53       229.08 o
   7   2   1        205.97        197.70        72.76 o
   8   2   1      13325.82      12503.60       282.43 o
   9   2   1        333.19        272.57        96.85 o
  10   2   1        929.82       1080.49       130.58 o
  11   2   1         35.02        127.65        98.07 o
  12   2   1          2.76        113.40        96.35 o
  13   2   1       1284.15       1190.47       205.54 o
  14   2   1        241.99        197.19       213.49 o
  15   2   1        172.42        275.28       171.49 o
  16   2   1       1636.61       1506.16       248.72 o
  17   2   1          2.70        -29.66       183.85 o
 -17   3   1          9.44       -390.15       290.44 o
 -16   3   1          6.59         24.30       159.08 o
 -15   3   1         65.84        179.09       178.40 o
 -14   3   1        760.72        805.25       177.77 o
 -13   3   1        385.12        224.01       111.13 o
 -12   3   1       2197.40       2019.64       177.85 o
 -11   3   1        232.40         63.83       109.00 o
 -10   3   1        903.82       1151.44       128.77 o
  -9   3   1        446.59        257.62        94.92 o
  -8   3   1       1586.53       1326.68       110.01 o
  -7   3   1       3467.68       3675.73       220.43 o
  -6   3   1       1234.54       1316.06        89.15 o
  -5   3   1       6052.87       6132.97       160.49 o
  -4   3   1        169.61        154.27        39.94 o
  -3   3   1       4180.15       4113.13        95.60 o
  -2   3   1        945.47        894.40        65.64 o
  -1   3   1      14649.99      14788.00       195.45 o
   0   3   1       4337.12       4254.02       223.83 o
   1   3   1       1008.25        915.31        40.14 o
   2   3   1       3303.32       3273.42        78.41 o
   3   3   1        703.06        740.09        63.66 o
   4   3   1        980.44       1019.52        64.27 o
   5   3   1         13.34        -29.70        66.96 o
   6   3   1       3257.26       3444.30       136.92 o
   7   3   1        332.86        249.58        72.65 o
   8   3   1         23.84         38.52        70.95 o
   9   3   1        385.96        391.42       102.32 o
  10   3   1       1918.99       2010.23       162.78 o
  11   3   1       1193.56       1079.00       165.73 o
  12   3   1        893.50        875.21       140.59 o
  13   3   1         53.54        120.15       113.04 o
  14   3   1        208.48        201.32       122.63 o
  15   3   1        115.27        154.61       161.53 o
  16   3   1          7.37       -227.27       151.52 o
  17   3   1         57.13        -14.03       284.92 o
 -17   4   1         57.49        193.10       277.22 o
 -16   4   1       1002.92       1052.43       330.97 o
 -15   4   1         76.89        149.59       144.66 o
 -14   4   1       1489.50       1542.18       200.82 o
 -13   4   1         27.62        -73.99        99.93 o
 -12   4   1        772.58        550.76       128.52 o
 -11   4   1        941.76        944.65       175.15 o
 -10   4   1        236.48        302.75        98.26 o
  -9   4   1        428.63        503.25       104.32 o
  -8   4   1      11102.93      11448.70       294.79 o
  -7   4   1        553.27        636.24        92.47 o
  -6   4   1      14465.61      14461.50       303.85 o
  -5   4   1       1523.87       1573.07        86.67 o
  -4   4   1      15519.39      15157.08       215.03 o
  -3   4   1        768.23        768.32        51.89 o
  -2   4   1      15918.60      15063.33       198.96 o
  -1   4   1          1.98        -40.17        26.78 o
   0   4   1      32518.93      32632.23      1017.19 o
   1   4   1      12073.07      11840.26       183.80 o
   2   4   1      62801.70      61817.48       667.29 o
   3   4   1       2247.75       2374.32       137.62 o
   4   4   1      14187.77      13718.35       244.73 o
   5   4   1       2017.98       2169.98        95.91 o
   6   4   1      21037.44      20983.03       334.84 o
   7   4   1        417.11        459.65        87.02 o
   8   4   1       7910.11       8046.72       230.09 o
   9   4   1         30.42         78.15        79.82 o
  10   4   1       1772.06       1530.68       235.04 o
  11   4   1         72.38         54.90        99.66 o
  12   4   1       1275.70       1469.63       161.29 o
  13   4   1         41.65        -27.98       106.67 o
  14   4   1       1120.48       1459.05       261.57 o
  15   4   1         68.87       -115.65       154.42 o
  16   4   1        463.81        655.40       843.18 o
 -17   5   1          4.63        182.05       256.23 o
 -16   5   1        779.09        763.09       311.88 o
 -15   5   1        168.34        265.38       179.18 o
 -14   5   1        281.89        178.79       136.62 o
 -13   5   1        228.28        265.83       137.40 o
 -12   5   1        507.66        508.36       158.82 o
 -11   5   1        493.16        463.81       129.98 o
 -10   5   1        854.07        769.65       123.37 o
  -9   5   1       2400.53       2680.28       177.44 o
  -8   5   1       5484.22       5367.11       228.85 o
  -7   5   1       3499.93       3333.53       201.15 o
  -6   5   1        447.01        528.14        61.28 o
  -5   5   1       1906.14       1756.98        86.05 o
  -4   5   1       1960.09       2115.38        83.24 o
  -3   5   1      11953.92      12042.66       192.16 o
  -2   5   1      19513.39      19472.78       266.22 o
  -1   5   1      24499.54      24645.38       393.34 o
   0   5   1        493.40        582.78        69.94 o
   1   5   1       3085.55       3019.68       125.13 o
   2   5   1       1442.38       1395.45        68.78 o
   3   5   1       9657.38       9330.57       168.95 o
   4   5   1          3.37         28.94        46.37 o
   5   5   1       3185.66       3031.53       152.84 o
   6   5   1       2860.56       2856.02       139.17 o
   7   5   1        177.83        117.31        64.00 o
   8   5   1        421.10        625.00        90.65 o
   9   5   1       1480.16       1519.09       129.04 o
  10   5   1          9.82       -116.21        82.27 o
  11   5   1          2.65       -128.41        85.61 o
  12   5   1        243.72        362.03       155.69 o
  13   5   1        559.11        586.19       133.59 o
  14   5   1        281.94        134.92       169.47 o
  15   5   1         13.41        251.40       176.57 o
  16   5   1          9.13        215.88       281.27 o
 -16   6   1        303.02        558.09       306.83 o
 -15   6   1        788.81        343.46       281.20 o
 -14   6   1        363.44        630.63       190.81 o
 -13   6   1       1535.16       1866.08       277.38 o
 -12   6   1        572.97        411.21       139.17 o
 -11   6   1        138.40        199.35       121.82 o
 -10   6   1         74.37         32.90        94.01 o
  -9   6   1        180.71         38.53        85.41 o
  -8   6   1       2698.82       2729.72       169.69 o
  -7   6   1       2299.66       2481.07       110.88 o
  -6   6   1       2564.71       2533.91       111.20 o
  -5   6   1         10.64         42.04        56.48 o
  -4   6   1       6356.04       6155.30       139.41 o
  -3   6   1          1.83          2.31        33.64 o
  -2   6   1       9281.26       9226.42       178.56 o
  -1   6   1       2617.46       2647.17       141.14 o
   0   6   1         30.92          7.11        53.55 o
   1   6   1        615.39        684.68        79.47 o
   2   6   1       4722.66       4604.45       124.50 o
   3   6   1       5329.25       5558.40       109.79 o
   4   6   1       5077.38       4978.63       141.10 o
   5   6   1       8947.29       9251.39       194.28 o
   6   6   1       3592.97       3565.59       152.58 o
   7   6   1        381.67        576.40        67.99 o
   8   6   1        881.71        717.15       111.50 o
   9   6   1       1022.78       1290.24       139.01 o
  10   6   1        331.10        415.68       114.76 o
  11   6   1        351.19        205.59       124.80 o
  12   6   1        105.41        117.58       132.03 o
  13   6   1       1953.41       1961.97       263.06 o
  14   6   1        366.03        224.75       182.62 o
  15   6   1        776.01        723.13       217.38 o
  16   6   1        105.33        -22.71       285.88 o
 -16   7   1          8.19        249.88       233.21 o
 -15   7   1        520.28        389.02       202.40 o
 -14   7   1        238.31        291.23       175.23 o
 -13   7   1       1500.16       1507.22       238.71 o
 -12   7   1        170.77        121.12       123.57 o
 -11   7   1        648.03        773.45       160.11 o
 -10   7   1         22.33        131.26       101.71 o
  -9   7   1       2593.61       2511.95       176.85 o
  -8   7   1          8.55        -51.56        71.30 o
  -7   7   1       4378.66       4373.77       152.14 o
  -6   7   1       1290.16       1390.20        87.31 o
  -5   7   1       6035.24       6003.66       143.61 o
  -4   7   1       1106.73       1196.71        73.48 o
  -3   7   1       4368.02       4405.53       137.42 o
  -2   7   1       1817.58       2044.05        90.21 o
  -1   7   1      12295.49      12048.35       230.02 o
   0   7   1         46.24          0.37        53.82 o
   1   7   1      15813.89      14821.13       343.67 o
   2   7   1         23.50        -19.56        52.26 o
   3   7   1      15135.90      14940.22       232.50 o
   4   7   1       1353.60       1432.88        70.28 o
   5   7   1       5061.79       5376.16       205.89 o
   6   7   1        564.80        597.49        77.53 o
   7   7   1       3840.45       3895.97       154.24 o
   8   7   1        136.01        100.89       108.61 o
   9   7   1        711.96        862.82       128.40 o
  10   7   1         20.05        -78.55        96.53 o
  11   7   1       2678.20       2487.90       224.51 o
  12   7   1         37.20         54.84       196.28 o
  13   7   1       1267.73       1304.21       230.81 o
  14   7   1         36.05        150.51       170.33 o
  15   7   1        501.46        564.94       219.34 o
  16   7   1         61.10        302.33       319.50 o
 -16   8   1         36.99        441.55       211.85 o
 -15   8   1        546.42        648.81       333.87 o
 -14   8   1        229.92         55.62       174.87 o
 -13   8   1       2853.09       2775.89       300.71 o
 -12   8   1        441.76        405.21       177.46 o
 -11   8   1       1939.17       1672.16       237.73 o
 -10   8   1          0.42          3.87       101.84 o
  -9   8   1         38.44        -15.20        81.58 o
  -8   8   1        177.54        173.90        64.64 o
  -7   8   1       4140.63       4319.57       142.39 o
  -6   8   1       3797.09       3892.99       132.66 o
  -5   8   1       3232.79       2814.73       185.26 o
  -4   8   1        337.84        288.53        66.60 o
  -3   8   1       7356.52       7568.33       177.70 o
  -2   8   1         10.91         -2.04        45.17 o
  -1   8   1       1405.99       1428.09       104.64 o
   0   8   1        624.40        642.41        86.41 o
   1   8   1       2934.19       2996.35       134.62 o
   2   8   1        137.76         64.30        61.72 o
   3   8   1          1.29         14.37        56.69 o
   4   8   1        495.94        509.76        68.67 o
   5   8   1        620.74        632.36        68.37 o
   6   8   1         69.13        100.34        56.17 o
   7   8   1        549.33        476.72        72.52 o
   8   8   1        854.60        981.02       151.28 o
   9   8   1        160.24        173.10       140.07 o
  10   8   1         24.79       -109.28       104.41 o
  11   8   1        215.83        139.94       157.38 o
  12   8   1         43.17        131.93       152.70 o
  13   8   1       1373.53       1342.27       256.66 o
  14   8   1         69.92        -89.97       175.61 o
  15   8   1        641.77        544.10       386.85 o
 -15   9   1        147.81        145.92       191.00 o
 -14   9   1         61.66        117.46       266.53 o
 -13   9   1        929.29        724.40       213.44 o
 -12   9   1        308.84         36.25       157.22 o
 -11   9   1       2153.49       2079.27       286.99 o
 -10   9   1        192.82        236.03       136.72 o
  -9   9   1       2883.70       2852.05       149.62 o
  -8   9   1       4978.05       4842.08       171.99 o
  -7   9   1       2558.19       2804.44       131.57 o
  -6   9   1       1806.32       1843.90       127.31 o
  -5   9   1       2821.90       2798.87       149.21 o
  -4   9   1        350.18        381.73        73.60 o
  -3   9   1       6558.52       6364.93       199.70 o
  -2   9   1        129.35        109.30        47.74 o
  -1   9   1      27253.25      26336.61       398.08 o
   0   9   1       1051.85       1120.97        84.39 o
   1   9   1      26396.13      26173.04       417.17 o
   2   9   1       1715.11       1985.27       122.41 o
   3   9   1       5221.13       5282.55       174.09 o
   4   9   1          4.46        -47.05        53.62 o
   5   9   1       4711.99       4841.00       170.24 o
   6   9   1       1901.79       1896.23       137.95 o
   7   9   1       5869.48       6147.89       190.66 o
   8   9   1       1780.39       1743.86       116.76 o
   9   9   1       2910.75       3237.64       168.27 o
  10   9   1         29.85        -99.38       115.44 o
  11   9   1       1163.87        969.64       201.24 o
  12   9   1        695.19        640.70       185.43 o
  13   9   1       1139.42        820.16       323.59 o
  14   9   1          0.26        -18.36       177.27 o
  15   9   1        885.53        909.23       242.16 o
 -15  10   1         31.04        -66.94       187.74 o
 -14  10   1        551.57        630.45       215.47 o
 -13  10   1        763.52       1143.13       233.50 o
 -12  10   1        104.38         78.20       158.35 o
 -11  10   1       1317.26       1545.42       210.14 o
 -10  10   1         15.93        118.97       131.13 o
  -9  10   1        110.29        167.84        95.68 o
  -8  10   1       6183.99       6628.64       278.14 o
  -7  10   1        710.95        650.68        94.11 o
  -6  10   1       6992.14       7339.27       223.91 o
  -5  10   1        521.21        490.01        84.32 o
  -4  10   1       3916.89       4095.41       166.44 o
  -3  10   1       1744.94       1645.21        97.00 o
  -2  10   1       5814.19       5953.81       187.54 o
  -1  10   1         11.74        -18.77        42.29 o
   0  10   1       7349.65       7707.39       278.14 o
   1  10   1         42.32        -39.95        61.80 o
   2  10   1       2908.93       2821.99       210.55 o
   3  10   1        714.57        733.77        94.51 o
   4  10   1       4085.75       3827.30       142.58 o
   5  10   1        259.13        270.78        69.13 o
   6  10   1      10445.10      10121.67       261.19 o
   7  10   1        178.54        160.59        65.61 o
   8  10   1      10633.99      10851.98       318.13 o
   9  10   1          7.81        -83.18       118.18 o
  10  10   1        912.97        981.05       174.69 o
  11  10   1         47.99         49.06       132.32 o
  12  10   1        104.71        161.04       174.77 o
  13  10   1        107.35       -186.76       165.86 o
  14  10   1        715.08        446.63       228.27 o
 -14  11   1        208.66        277.08       195.71 o
 -13  11   1         26.73       -108.63       165.44 o
 -12  11   1       1026.39       1221.64       325.94 o
 -11  11   1         30.66        -17.98       149.24 o
 -10  11   1        883.97        765.50       192.80 o
  -9  11   1        134.03         15.69       120.84 o
  -8  11   1        149.86        126.56        97.80 o
  -7  11   1        391.79        128.62        76.84 o
  -6  11   1       3566.81       3545.39       176.67 o
  -5  11   1          8.69         59.27        69.54 o
  -4  11   1       4821.13       4790.23       175.51 o
  -3  11   1        185.39         56.03        95.83 o
  -2  11   1         49.75        218.02        76.86 o
  -1  11   1       1372.60       1328.55       107.57 o
   0  11   1        626.77        609.71        70.59 o
   1  11   1         72.96         14.78        63.02 o
   2  11   1       2531.90       2397.60       134.29 o
   3  11   1         10.82        -48.44        60.83 o
   4  11   1        155.51        119.33        57.65 o
   5  11   1          1.32         12.91        62.94 o
   6  11   1        788.90        732.96       104.00 o
   7  11   1         63.56         20.95        98.13 o
   8  11   1        235.42        268.91       127.97 o
   9  11   1         52.98        126.75       127.33 o
  10  11   1        512.60        461.04       211.89 o
  11  11   1         15.23       -215.46       143.64 o
  12  11   1        463.83        538.23       209.42 o
  13  11   1         13.23        125.85       258.64 o
  14  11   1         64.35        214.65       320.20 o
 -13  12   1        607.40        530.42       221.02 o
 -12  12   1          0.92        254.68       182.88 o
 -11  12   1         93.21        -45.94       164.33 o
 -10  12   1        419.26        487.19       229.74 o
  -9  12   1        238.50        287.33       140.79 o
  -8  12   1       4314.53       4172.53       233.64 o
  -7  12   1         66.05        -87.70       140.30 o
  -6  12   1       6855.39       6296.20       230.51 o
  -5  12   1       1244.32       1196.56       112.29 o
  -4  12   1       2412.55       2306.86       128.31 o
  -3  12   1        745.84        745.02        78.59 o
  -2  12   1       1176.80       1196.25       107.17 o
  -1  12   1         17.90         54.80        44.38 o
   0  12   1       5485.69       5354.30       211.42 o
   1  12   1        233.34        131.67        64.03 o
   2  12   1       1226.77       1171.82       107.74 o
   3  12   1        305.97        174.85        69.66 o
   4  12   1       1129.06       1324.74       138.79 o
   5  12   1         29.91          2.06        74.20 o
   6  12   1       1193.28       1373.53       151.40 o
   7  12   1        129.25        -14.30        94.57 o
   8  12   1       6093.24       6557.23       294.82 o
   9  12   1        514.37        740.33       169.16 o
  10  12   1        449.37        441.40       242.16 o
  11  12   1         46.85        121.70       170.14 o
  12  12   1          5.63       -122.88       149.81 o
  13  12   1         38.90        299.22       213.96 o
 -12  13   1        163.00         81.55       185.95 o
 -11  13   1        107.10       -132.94       169.32 o
 -10  13   1        476.51        667.11       206.78 o
  -9  13   1       1192.96       1560.18       203.83 o
  -8  13   1         42.48         74.46       110.00 o
  -7  13   1        306.11        229.79       111.97 o
  -6  13   1        233.12        346.31       114.15 o
  -5  13   1          6.24       -107.00        71.33 o
  -4  13   1        216.39        350.00        76.98 o
  -3  13   1         22.21       -112.03        74.68 o
  -2  13   1        144.90        189.81        76.14 o
  -1  13   1       6703.01       6818.31       270.47 o
   0  13   1         73.00          1.55        68.11 o
   1  13   1       9672.77       9461.11       228.57 o
   2  13   1        175.33        225.31        80.72 o
   3  13   1       1282.08       1403.26       155.59 o
   4  13   1        402.14        378.52       113.54 o
   5  13   1         45.36          4.89        92.90 o
   6  13   1       1622.61       1383.93       158.92 o
   7  13   1       1597.19       1592.34       174.47 o
   8  13   1         46.79        242.29       157.21 o
   9  13   1       1103.27       1395.66       238.16 o
  10  13   1        694.09        838.06       247.59 o
  11  13   1        336.25        300.69       183.58 o
  12  13   1        120.13        417.34       285.24 o
 -11  14   1        408.37        137.95       234.08 o
 -10  14   1        529.71        335.44       189.19 o
  -9  14   1         14.70        -80.82       132.47 o
  -8  14   1         99.59        301.96       148.48 o
  -7  14   1          3.02         36.68       110.12 o
  -6  14   1        643.27        648.98       135.98 o
  -5  14   1        134.56         38.09        94.87 o
  -4  14   1       1112.57        657.81       154.07 o
  -3  14   1        114.93        109.74       104.90 o
  -2  14   1        632.02        640.19       127.41 o
  -1  14   1        550.84        698.28       131.03 o
   0  14   1        207.50        258.00        65.13 o
   1  14   1         72.66        165.29        86.02 o
   2  14   1        428.76        380.70        99.21 o
   3  14   1        446.22        375.00       112.42 o
   4  14   1        665.09        718.04       134.36 o
   5  14   1         19.46       -146.58       111.59 o
   6  14   1        100.22         75.25       110.81 o
   7  14   1          0.14        128.39       118.18 o
   8  14   1        214.47        381.84       169.08 o
   9  14   1          6.20       -108.32       148.86 o
  10  14   1         59.11       -239.83       159.89 o
  11  14   1         17.44         50.62       190.14 o
 -10  15   1          1.71        159.58       188.38 o
  -9  15   1        536.43        357.94       209.22 o
  -8  15   1         41.34        -86.84       151.41 o
  -7  15   1        691.89        991.34       168.05 o
  -6  15   1         58.22        -69.98       145.53 o
  -5  15   1        634.87        412.01       140.65 o
  -4  15   1          7.94         86.16       101.37 o
  -3  15   1        431.29        436.74       113.87 o
  -2  15   1         34.60         37.89        81.82 o
  -1  15   1       3178.86       3293.76       201.03 o
   0  15   1        393.09        165.86       143.35 o
   1  15   1       2424.93       2660.53       163.32 o
   2  15   1          2.40         -0.97        94.95 o
   3  15   1        544.93        559.50       131.46 o
   4  15   1        171.53          8.53       120.60 o
   5  15   1        539.53        524.08       139.62 o
   6  15   1          2.71        102.86       131.66 o
   7  15   1        631.35        559.80       231.75 o
   8  15   1         18.33        182.05       168.55 o
   9  15   1        184.55        -41.69       168.50 o
  10  15   1          0.25       -111.32       183.22 o
  -9  16   1          3.09       -100.19       175.37 o
  -8  16   1        201.85        154.26       175.80 o
  -7  16   1        159.79       -107.37       166.44 o
  -6  16   1         75.26         91.48       133.51 o
  -5  16   1          3.19        -24.59       118.19 o
  -4  16   1        234.36        100.39       115.59 o
  -3  16   1         85.54         99.45       113.91 o
  -2  16   1          0.22        -19.22       118.18 o
  -1  16   1        133.07        -51.60       144.70 o
   0  16   1          5.62        -76.23       124.07 o
   1  16   1          5.32        185.19       136.41 o
   2  16   1        173.65         54.37       109.07 o
   3  16   1        153.98       -104.58       113.45 o
   4  16   1         18.66        196.99       132.24 o
   5  16   1        134.01        422.18       148.34 o
   6  16   1         54.59        194.16       145.99 o
   7  16   1        490.75        309.97       182.05 o
   8  16   1        299.02        307.32       188.36 o
  -7  17   1        340.49        160.01       186.69 o
  -6  17   1        319.06        416.86       168.43 o
  -5  17   1        749.32        924.96       195.36 o
  -4  17   1          7.29        -53.80       120.35 o
  -3  17   1        966.85        830.26       237.37 o
  -2  17   1        490.35        415.50       235.48 o
  -1  17   1        538.83        603.18       273.81 o
   0  17   1         25.87        -87.53       210.52 o
   1  17   1       1305.13        860.62       242.00 o
   2  17   1        298.57        128.50       120.78 o
   3  17   1        939.53        894.06       161.55 o
   4  17   1          2.26        -57.44       133.24 o
   5  17   1        868.47       1010.13       180.49 o
   6  17   1        290.67        316.52       187.99 o
   7  17   1        685.04        521.76       340.72 o
  -5  18   1        118.36        290.58       173.61 o
  -4  18   1        810.40       1039.13       315.36 o
  -3  18   1         68.97         11.16       220.32 o
  -2  18   1        590.68        693.88       290.21 o
  -1  18   1         83.53        -32.98       238.60 o
   0  18   1        297.25        141.43       244.10 o
   1  18   1        413.13        334.52       251.44 o
   2  18   1        294.91        369.05       268.82 o
   3  18   1        121.56        427.12       265.86 o
   4  18   1       1285.51       1112.98       220.68 o
 -18   0   2        114.85        128.04       491.32 o
 -16   0   2         14.88        140.90       397.92 o
 -14   0   2        614.56        707.66       351.86 o
 -12   0   2       5728.61       5943.55       275.97 o
 -10   0   2       1731.98       1981.79       164.27 o
  -8   0   2      12035.53      12033.92       478.17 o
  -6   0   2       2747.23       2515.55       180.97 o
  -4   0   2        119.67         85.93        62.29 o
  -2   0   2        497.05        599.15        75.08 o
   0   0   2     139078.06     134589.03      1752.93 o
   2   0   2     123038.05     118896.20      1423.50 o
   4   0   2      32628.32      32390.40       457.98 o
   6   0   2      10229.39      10023.62       233.87 o
   8   0   2      16872.40      16421.07       729.76 o
  10   0   2        741.85        811.50       140.24 o
  12   0   2       2560.58       2058.60       316.44 o
  14   0   2       3902.11       3725.52       863.65 o
  16   0   2       1221.73        692.65       290.70 o
 -18   1   2         97.21        138.92       188.82 o
 -17   1   2         36.63        -56.65       156.81 o
 -16   1   2        374.38        293.70       175.76 o
 -15   1   2        210.07        307.79       202.78 o
 -14   1   2       2283.06       2406.43       192.59 o
 -13   1   2        206.12        413.83       111.41 o
 -12   1   2      11630.42      12000.20       413.40 o
 -11   1   2        551.62        517.07        74.10 o
 -10   1   2       3684.75       3721.74       138.97 o
  -9   1   2         45.11          9.35        58.00 o
  -8   1   2          2.65        -10.67        69.20 o
  -7   1   2       5266.00       5167.40       185.80 o
  -6   1   2      11360.82      11368.59       263.36 o
  -5   1   2      25286.94      25467.67       405.82 o
  -4   1   2        983.27       1156.78        71.03 o
  -3   1   2         41.38          2.02        42.80 o
  -2   1   2          9.16         12.47        28.46 o
  -1   1   2       3176.68       3152.02       109.13 o
   0   1   2         29.50        -24.51        17.28 o
   1   1   2       2071.86       2161.67        68.20 o
   2   1   2       2321.00       2134.35        71.54 o
   3   1   2       7861.88       7708.35       123.95 o
   4   1   2         88.88         54.13        38.63 o
   5   1   2        146.35         90.74        58.00 o
   6   1   2        421.04        467.12        55.22 o
   7   1   2       4574.40       4486.71       143.98 o
   8   1   2        180.83         76.20        79.07 o
   9   1   2       3710.58       4111.75       204.96 o
  10   1   2        412.87        395.39       115.28 o
  11   1   2         39.38         91.86       107.19 o
  12   1   2        125.24        160.17       108.31 o
  13   1   2         37.19         20.35       113.59 o
  14   1   2       1434.70       1606.48       277.75 o
  15   1   2        294.31        275.97       175.19 o
  16   1   2         48.63       -111.89       169.88 o
  17   1   2         90.17        216.15       204.46 o
 -18   2   2          0.21        254.73       232.35 o
 -17   2   2         68.33          5.45       184.68 o
 -16   2   2         27.29        -11.15       160.80 o
 -15   2   2        194.42        262.66       152.82 o
 -14   2   2        251.63        363.56       116.21 o
 -13   2   2        725.52        685.31       128.40 o
 -12   2   2       3583.03       3733.67       226.20 o
 -11   2   2       1627.14       1839.55       153.60 o
 -10   2   2       2992.68       3059.08       181.02 o
  -9   2   2         46.41         89.70        92.19 o
  -8   2   2       3593.45       3559.35       183.36 o
  -7   2   2         48.82         -8.47        64.60 o
  -6   2   2       3752.63       3721.96       151.70 o
  -5   2   2      29218.11      29833.89       372.64 o
  -4   2   2       8265.42       8024.57       140.15 o
  -3   2   2       2032.69       2284.94        77.03 o
  -2   2   2       1575.68       1666.27        52.80 o
  -1   2   2       1644.32       1616.56        41.73 o
   0   2   2      44995.94      44017.21       409.05 o
   1   2   2          8.16         -8.65        26.35 o
   2   2   2      62873.36      63549.56       687.36 o
   3   2   2       3878.66       3832.02        97.98 o
   4   2   2      11518.14      11231.48       181.58 o
   5   2   2        408.51        513.72        52.52 o
   6   2   2       1427.01       1326.41       101.09 o
   7   2   2        333.25        341.54        78.13 o
   8   2   2       6283.37       6520.21       220.74 o
   9   2   2        496.55        553.15       105.33 o
  10   2   2        183.25        373.37       104.04 o
  11   2   2        889.52        864.73       162.47 o
  12   2   2        426.84        554.58       127.62 o
  13   2   2        121.91        185.88       123.04 o
  14   2   2        574.61        428.34       172.20 o
  15   2   2          1.73       -229.48       154.76 o
  16   2   2        136.69        324.73       192.18 o
 -17   3   2        638.83        434.33       243.92 o
 -16   3   2        379.49        297.86       209.67 o
 -15   3   2        913.14        991.45       244.77 o
 -14   3   2        206.25        458.58       125.10 o
 -13   3   2        879.31        869.09       137.99 o
 -12   3   2         74.39        -33.87        93.66 o
 -11   3   2        100.42        130.52        90.10 o
 -10   3   2        103.69        135.65        85.71 o
  -9   3   2       6812.68       7317.92       257.19 o
  -8   3   2       2406.69       2338.62       183.57 o
  -7   3   2      13849.15      13488.31       345.20 o
  -6   3   2        721.31        665.44        79.18 o
  -5   3   2      22353.56      22172.38       315.03 o
  -4   3   2       1489.20       1491.67        64.79 o
  -3   3   2      20454.87      20807.40       258.90 o
  -2   3   2      43878.61      44710.38       446.06 o
  -1   3   2     102507.80     100460.38       942.65 o
   0   3   2      16488.16      15773.61       171.56 o
   1   3   2      21308.43      21041.98       226.86 o
   2   3   2       3871.90       4086.16        87.00 o
   3   3   2       3603.92       3753.50        93.99 o
   4   3   2      14682.89      15378.01       234.21 o
   5   3   2       6264.31       6281.89       162.06 o
   6   3   2       3501.43       3405.44       113.74 o
   7   3   2      21955.54      22635.07       352.78 o
   8   3   2        178.78        272.33        80.86 o
   9   3   2       8330.38       8064.92       274.10 o
  10   3   2          0.00       -117.69        78.46 o
  11   3   2       1568.48       1474.99       171.81 o
  12   3   2       1869.24       1860.22       178.46 o
  13   3   2         57.81        129.48       116.68 o
  14   3   2        131.91        101.38       124.97 o
  15   3   2       1588.98       2341.06       375.15 o
  16   3   2          3.69       -171.38       288.93 o
 -17   4   2        647.19        670.41       304.41 o
 -16   4   2         38.87       -220.80       190.51 o
 -15   4   2        938.66        635.73       165.74 o
 -14   4   2          1.27        122.53       123.62 o
 -13   4   2       1124.45       1222.43       200.41 o
 -12   4   2        428.50        499.38       138.12 o
 -11   4   2       1598.18       1510.91       169.67 o
 -10   4   2        453.11        381.27       112.53 o
  -9   4   2       5948.64       6503.00       283.68 o
  -8   4   2        189.17         22.18        83.75 o
  -7   4   2       9700.04       9956.55       259.95 o
  -6   4   2       2848.60       2715.35       140.78 o
  -5   4   2      15460.80      15216.63       241.76 o
  -4   4   2          3.51        -41.88        36.19 o
  -3   4   2       6016.28       5908.13       108.20 o
  -2   4   2       4858.73       4899.55        86.86 o
  -1   4   2         90.14         58.58        25.90 o
   0   4   2      13142.96      12838.59       186.69 o
   1   4   2       4190.93       4198.59        67.98 o
   2   4   2       3190.51       3169.46        85.08 o
   3   4   2        526.96        520.42        53.31 o
   4   4   2       1307.03       1321.53        72.91 o
   5   4   2        496.09        655.05        69.74 o
   6   4   2         43.90         27.85        58.08 o
   7   4   2       4913.93       5189.26       191.48 o
   8   4   2          6.84        -55.72        70.22 o
   9   4   2         14.39        -40.87        75.33 o
  10   4   2        305.87        299.26       113.63 o
  11   4   2       1749.30       1886.33       176.16 o
  12   4   2        183.36         45.72       108.82 o
  13   4   2        541.51        633.94       144.06 o
  14   4   2          0.18         90.89       128.24 o
  15   4   2        128.96        165.91       191.84 o
  16   4   2        103.00         71.62       280.48 o
 -17   5   2         90.17          0.78       270.26 o
 -16   5   2        198.11        473.41       273.23 o
 -15   5   2       1881.05       1302.83       198.25 o
 -14   5   2        439.48        486.40       157.41 o
 -13   5   2       1395.04       1388.79       192.44 o
 -12   5   2       1916.89       1823.60       199.83 o
 -11   5   2          1.47        -53.81        97.15 o
 -10   5   2          7.69        -43.99        89.26 o
  -9   5   2       1967.24       1933.56       237.13 o
  -8   5   2        466.54        441.42       105.97 o
  -7   5   2      25663.76      25736.75       736.09 o
  -6   5   2       1399.43       1522.65        89.28 o
  -5   5   2      19001.72      18654.79       304.63 o
  -4   5   2         28.43         68.79        39.95 o
  -3   5   2      19027.58      18779.92       247.63 o
  -2   5   2       8751.31       8999.49       156.38 o
  -1   5   2      23694.94      23917.96       344.45 o
   0   5   2       3739.48       3530.73       199.03 o
   1   5   2      13550.49      12949.55       207.80 o
   2   5   2       1144.74       1151.51        49.76 o
   3   5   2       7357.03       6926.99       167.69 o
   4   5   2         41.67         30.98        47.62 o
   5   5   2       6158.42       6320.28       216.53 o
   6   5   2       1658.50       1582.04        99.74 o
   7   5   2      13686.35      13577.65       291.95 o
   8   5   2        129.74        154.70        86.38 o
   9   5   2       2756.04       2975.99       186.34 o
  10   5   2         10.34          1.00        90.02 o
  11   5   2       2656.35       2823.15       204.69 o
  12   5   2         18.85         21.58       105.22 o
  13   5   2        388.70        536.78       134.81 o
  14   5   2        728.77        630.20       204.99 o
  15   5   2        497.01        324.82       449.10 o
  16   5   2         14.14        -62.41       258.85 o
 -17   6   2        240.77         91.55       277.71 o
 -16   6   2        112.04         17.29       253.84 o
 -15   6   2        220.47         49.08       238.14 o
 -14   6   2        269.97        275.35       166.63 o
 -13   6   2        226.02          6.56       124.32 o
 -12   6   2       1174.91       1393.40       183.73 o
 -11   6   2         86.53         93.55       110.38 o
 -10   6   2       2211.67       2269.72       175.25 o
  -9   6   2       2931.70       2659.63       345.35 o
  -8   6   2       5927.44       6216.37       263.25 o
  -7   6   2       2621.88       2605.27       218.73 o
  -6   6   2       3575.36       3844.89       130.10 o
  -5   6   2         26.52        -67.34        44.90 o
  -4   6   2         12.60         42.01        54.40 o
  -3   6   2        135.46         57.74        37.13 o
  -2   6   2       4416.54       4400.96       104.18 o
  -1   6   2       3957.96       4093.24       156.56 o
   0   6   2      37068.57      37119.72       674.07 o
   1   6   2       1080.70       1153.18        68.83 o
   2   6   2       9030.36       8881.57       187.50 o
   3   6   2        188.44        173.76        50.68 o
   4   6   2       8199.03       8293.19       157.09 o
   5   6   2        754.34        891.53       100.80 o
   6   6   2       1514.15       1584.03       126.27 o
   7   6   2       1040.31       1003.11       109.00 o
   8   6   2       1167.99       1455.84       138.54 o
   9   6   2         39.52        117.55        79.02 o
  10   6   2        808.07        974.83       143.97 o
  11   6   2        425.34        549.01       135.74 o
  12   6   2       2252.75       2304.54       197.05 o
  13   6   2        513.47        875.79       209.30 o
  14   6   2       1838.61       1643.47       260.95 o
  15   6   2         54.84        -41.30       184.54 o
  16   6   2        251.60        183.56       301.07 o
 -16   7   2        293.22        301.37       257.68 o
 -15   7   2         41.91         24.58       200.61 o
 -14   7   2        922.73       1225.84       227.57 o
 -13   7   2         30.01        105.41       156.83 o
 -12   7   2       3068.25       3220.75       344.24 o
 -11   7   2        178.01        117.84       126.32 o
 -10   7   2          3.26        -63.77        86.64 o
  -9   7   2        315.53        468.31       151.81 o
  -8   7   2        115.74        -90.72        81.71 o
  -7   7   2       1022.75       1057.28        95.34 o
  -6   7   2        320.82        194.13        68.82 o
  -5   7   2        199.72        155.45        56.17 o
  -4   7   2       1065.56       1165.84       112.17 o
  -3   7   2          6.32         -8.29        34.85 o
  -2   7   2       1276.64       1305.18        77.94 o
  -1   7   2       6806.06       6933.43       162.67 o
   0   7   2      13881.48      13669.22       323.32 o
   1   7   2        241.91        254.15        64.00 o
   2   7   2          3.51        -72.63        53.57 o
   3   7   2        328.61        311.96        57.91 o
   4   7   2       1441.94       1332.51        97.26 o
   5   7   2        404.68        456.58        67.34 o
   6   7   2       1112.58        845.38        85.96 o
   7   7   2         95.49        101.88        75.30 o
   8   7   2          3.17          6.91        60.92 o
   9   7   2         20.84        -88.87        86.15 o
  10   7   2        362.83        223.03       124.44 o
  11   7   2        421.29        487.59       143.94 o
  12   7   2        716.98        630.63       185.88 o
  13   7   2        225.56        404.79       195.11 o
  14   7   2        844.86       1214.52       297.12 o
  15   7   2         19.29        -73.83       212.22 o
 -16   8   2        179.49        271.84       332.20 o
 -15   8   2         34.32        134.74       184.09 o
 -14   8   2        246.94        318.89       188.12 o
 -13   8   2        222.92        197.96       174.73 o
 -12   8   2        876.76        749.98       249.75 o
 -11   8   2        113.95         71.97       128.54 o
 -10   8   2       1906.40       1967.94       168.73 o
  -9   8   2        559.84        468.48       101.22 o
  -8   8   2       3076.12       3139.78       136.32 o
  -7   8   2        739.47        769.12        79.47 o
  -6   8   2       5073.84       4985.85       150.42 o
  -5   8   2        671.67        661.08        68.98 o
  -4   8   2       2840.50       2712.70       275.17 o
  -3   8   2       1066.60        904.77       135.61 o
  -2   8   2       2149.68       1963.28       145.34 o
  -1   8   2       3877.25       3886.10       129.06 o
   0   8   2      16419.46      15984.06       318.51 o
   1   8   2        782.85        750.82       108.96 o
   2   8   2      17377.50      17395.00       299.87 o
   3   8   2       1609.78       1465.19        86.17 o
   4   8   2       5820.10       5864.10       169.13 o
   5   8   2       1384.94       1457.39        99.13 o
   6   8   2       2046.81       2366.10       160.98 o
   7   8   2         68.89        203.49        76.14 o
   8   8   2       4369.96       4429.22       168.83 o
   9   8   2        943.59       1208.58       222.81 o
  10   8   2       2504.60       2547.44       392.35 o
  11   8   2        286.09        -13.64       148.70 o
  12   8   2       1058.77       1209.56       362.90 o
  13   8   2        229.92         49.28       270.37 o
  14   8   2       1879.54       1880.27       293.52 o
  15   8   2         18.25        120.54       205.25 o
 -15   9   2        395.04        458.61       216.82 o
 -14   9   2        714.11        954.99       229.98 o
 -13   9   2        297.06        290.36       177.40 o
 -12   9   2       3051.70       3118.53       387.45 o
 -11   9   2        990.89       1101.06       209.79 o
 -10   9   2        460.65        306.67       143.03 o
  -9   9   2         90.10        -64.00        71.04 o
  -8   9   2        494.05        460.04        80.42 o
  -7   9   2       4454.25       4397.31       156.15 o
  -6   9   2       2900.01       2858.31       127.53 o
  -5   9   2       2838.96       2875.41       177.22 o
  -4   9   2       9635.91       9655.55       237.10 o
  -3   9   2       2167.01       2312.38       115.17 o
  -2   9   2       1622.90       1605.92        97.99 o
  -1   9   2        565.85        485.53        65.56 o
   0   9   2       3594.22       3522.52       189.76 o
   1   9   2       4013.14       3865.60       204.17 o
   2   9   2       2653.88       2726.07       137.37 o
   3   9   2       1768.87       1788.82        98.48 o
   4   9   2       1037.94       1053.93        91.41 o
   5   9   2       4549.87       4587.83       199.70 o
   6   9   2          9.09         28.13        59.65 o
   7   9   2       4080.33       3978.84       168.56 o
   8   9   2        287.13        202.67        78.83 o
   9   9   2       2134.48       2159.15       338.89 o
  10   9   2        169.65        104.07       139.25 o
  11   9   2        561.89        330.64       174.34 o
  12   9   2          0.41         83.94       163.37 o
  13   9   2          0.37        -66.60       171.38 o
  14   9   2         53.56        313.88       196.97 o
 -15  10   2         73.54        139.63       182.80 o
 -14  10   2         78.59       -150.95       171.34 o
 -13  10   2        478.48        311.65       206.41 o
 -12  10   2        283.06         38.55       160.20 o
 -11  10   2       1277.22       1202.50       311.73 o
 -10  10   2         49.56        -32.20       121.14 o
  -9  10   2        884.16        881.35       161.28 o
  -8  10   2        928.46       1071.36       100.53 o
  -7  10   2       3658.69       3859.15       144.60 o
  -6  10   2        510.14        239.35        89.17 o
  -5  10   2       3181.59       3150.38       161.36 o
  -4  10   2        870.00        866.03       108.10 o
  -3  10   2       1101.23       1077.50        89.37 o
  -2  10   2       1242.36       1412.42       106.10 o
  -1  10   2        413.99        478.67        67.62 o
   0  10   2       2821.50       3031.32       149.68 o
   1  10   2       4023.36       4187.06       414.78 o
   2  10   2        194.25        197.42        73.21 o
   3  10   2       2849.47       2533.96       145.32 o
   4  10   2        142.98        154.87        76.64 o
   5  10   2       1512.23       1533.52       116.87 o
   6  10   2       2423.70       2401.47       173.87 o
   7  10   2         15.36          2.67        81.57 o
   8  10   2       2406.27       2366.50       177.32 o
   9  10   2        533.98        407.07       184.31 o
  10  10   2        617.57        557.75       156.16 o
  11  10   2         17.68         77.55       149.06 o
  12  10   2          1.26        -13.82       162.90 o
  13  10   2         78.28        197.06       311.22 o
  14  10   2        287.02        201.62       193.99 o
 -14  11   2         24.54         44.10       240.52 o
 -13  11   2        570.87        340.77       191.77 o
 -12  11   2         17.75        188.48       180.48 o
 -11  11   2         38.56         89.56       200.85 o
 -10  11   2         13.68        -57.51       124.39 o
  -9  11   2        409.40        549.67       118.88 o
  -8  11   2        680.61        430.98       111.42 o
  -7  11   2       2305.25       2818.25       185.97 o
  -6  11   2        118.85         68.58        84.27 o
  -5  11   2       3485.10       3478.78       173.24 o
  -4  11   2         48.48         26.85        67.65 o
  -3  11   2        715.05        820.88        81.90 o
  -2  11   2        263.91        254.44        65.61 o
  -1  11   2       5597.19       5549.37       172.09 o
   0  11   2       2157.85       2331.69       160.49 o
   1  11   2       3191.10       2943.16       143.97 o
   2  11   2         29.09         26.55        73.05 o
   3  11   2        424.94        343.02        95.19 o
   4  11   2         23.37        104.22        69.42 o
   5  11   2       1967.89       2186.80       236.56 o
   6  11   2        124.34         58.25        83.40 o
   7  11   2       7739.64       7615.96       297.17 o
   8  11   2        201.28        321.67       109.86 o
   9  11   2       2518.91       2635.07       241.21 o
  10  11   2        185.98         36.63       242.05 o
  11  11   2        115.80        194.21       179.78 o
  12  11   2         19.64        -67.34       154.11 o
  13  11   2         99.94       -208.50       170.38 o
 -13  12   2        724.36        844.47       236.22 o
 -12  12   2        143.59          4.47       180.78 o
 -11  12   2        889.08        910.37       280.61 o
 -10  12   2        257.06        262.73       169.82 o
  -9  12   2         62.15        388.54       150.15 o
  -8  12   2        169.83        231.70       106.33 o
  -7  12   2        325.18        328.36       110.46 o
  -6  12   2          0.27        -46.57        75.60 o
  -5  12   2       2158.38       2083.50       145.14 o
  -4  12   2        635.28        822.62        96.13 o
  -3  12   2        244.65        333.65        70.09 o
  -2  12   2         41.84         46.19        58.86 o
  -1  12   2       1294.21       1185.93       104.47 o
   0  12   2       1735.16       1557.02       124.90 o
   1  12   2        485.18        328.67        82.33 o
   2  12   2       1100.06        705.83       236.51 o
   3  12   2       1939.21       2005.87       158.11 o
   4  12   2         92.26          4.66        96.64 o
   5  12   2         24.84        -80.16        87.54 o
   6  12   2        640.38        725.23       131.35 o
   7  12   2        149.74         44.77       103.15 o
   8  12   2        284.46        208.26       117.81 o
   9  12   2        376.51        261.84       176.26 o
  10  12   2          2.19         17.87       163.43 o
  11  12   2        220.06         78.70       181.93 o
  12  12   2         23.61         27.95       174.67 o
 -13  13   2        386.08         65.17       195.19 o
 -12  13   2       1606.32       1247.24       252.36 o
 -11  13   2        357.54        227.93       191.01 o
 -10  13   2         87.16        235.80       171.38 o
  -9  13   2        417.81        282.31       168.92 o
  -8  13   2        124.16        288.92       114.11 o
  -7  13   2        429.70        666.48       131.39 o
  -6  13   2        981.38       1042.75       141.63 o
  -5  13   2       2289.50       2504.72       266.57 o
  -4  13   2       4068.31       3989.71       168.18 o
  -3  13   2        984.41       1083.82       151.65 o
  -2  13   2        724.72        768.53        82.41 o
  -1  13   2       4069.34       4447.36       210.64 o
   0  13   2         88.77        155.70        80.11 o
   1  13   2       2286.91       2172.22       137.22 o
   2  13   2         53.85        146.90       100.27 o
   3  13   2       4214.96       3882.59       219.37 o
   4  13   2         17.55        200.30       109.88 o
   5  13   2       1591.49       1820.26       158.00 o
   6  13   2          0.07         24.36       108.20 o
   7  13   2       1330.88       1494.53       169.69 o
   8  13   2         31.37         77.96       156.96 o
   9  13   2        820.57        376.40       198.47 o
  10  13   2          0.15        104.92       159.74 o
  11  13   2        188.85        199.59       196.03 o
  12  13   2          8.79         -5.73       228.45 o
 -12  14   2        534.25        498.94       212.95 o
 -11  14   2         51.96         18.13       225.03 o
 -10  14   2       1164.19       1099.32       238.70 o
  -9  14   2        312.08        143.34       170.32 o
  -8  14   2       2119.68       2532.33       272.99 o
  -7  14   2        224.09        -18.13       112.32 o
  -6  14   2        242.83        423.16       111.29 o
  -5  14   2         14.10         81.65        93.65 o
  -4  14   2        590.37        660.98       119.18 o
  -3  14   2        232.00         96.93        89.82 o
  -2  14   2       2588.07       2609.59       114.68 o
  -1  14   2         89.55         82.73        64.01 o
   0  14   2       4777.71       5449.96       317.76 o
   1  14   2        302.71        412.06       100.25 o
   2  14   2       1151.45       1145.76       134.29 o
   3  14   2         24.17          3.50        97.31 o
   4  14   2        729.32        489.54       139.68 o
   5  14   2        419.69        626.13       149.00 o
   6  14   2       1501.97       1551.34       211.64 o
   7  14   2        102.17       -143.61       120.61 o
   8  14   2        916.65        832.59       209.89 o
   9  14   2         90.90        201.47       183.48 o
  10  14   2        152.39        341.75       196.64 o
  11  14   2          3.60        130.04       197.26 o
 -10  15   2         96.59        -31.93       175.81 o
  -9  15   2         55.30         32.40       169.34 o
  -8  15   2        107.50        149.82       170.48 o
  -7  15   2          4.28         18.86       123.04 o
  -6  15   2        468.56        496.21       142.90 o
  -5  15   2        139.22        187.21       121.40 o
  -4  15   2         84.63         70.66       101.79 o
  -3  15   2        370.01        233.05       101.47 o
  -2  15   2        155.04        187.12        96.85 o
  -1  15   2         18.55        143.55       110.15 o
   0  15   2         14.99         65.72        89.88 o
   1  15   2        202.78         78.30       107.96 o
   2  15   2          0.44       -145.86        97.24 o
   3  15   2        352.86        486.01       169.48 o
   4  15   2        878.12        782.41       161.78 o
   5  15   2          1.61         64.80       122.37 o
   6  15   2        418.39        423.08       192.80 o
   7  15   2         29.99         65.08       175.17 o
   8  15   2         25.17       -122.25       159.49 o
   9  15   2          3.61        225.74       184.77 o
  -9  16   2          0.59        -58.38       177.53 o
  -8  16   2       1382.56        985.05       235.40 o
  -7  16   2        134.81        248.18       169.79 o
  -6  16   2       1408.02       1560.97       207.21 o
  -5  16   2         34.55        149.58       132.91 o
  -4  16   2       1088.03       1291.42       163.93 o
  -3  16   2        194.99         99.16       138.38 o
  -2  16   2        479.09        394.20       141.14 o
  -1  16   2        344.19        358.25       137.51 o
   0  16   2       1958.11       1816.29       203.61 o
   1  16   2          5.99       -140.71        93.80 o
   2  16   2       2554.07       2720.21       286.61 o
   3  16   2         67.27         46.30       122.54 o
   4  16   2        475.59        282.74       141.26 o
   5  16   2          1.44        120.08       142.35 o
   6  16   2        547.37        293.84       200.19 o
   7  16   2        121.59        135.36       172.11 o
   8  16   2        456.38         61.32       221.98 o
  -7  17   2        617.17        549.56       204.05 o
  -6  17   2        362.90        381.25       160.17 o
  -5  17   2       1154.65       1135.21       178.83 o
  -4  17   2        243.68        275.22       131.30 o
  -3  17   2        529.86        191.05       284.04 o
  -2  17   2        143.21        237.28       228.89 o
  -1  17   2       1140.06        933.68       287.64 o
   0  17   2        822.23        396.07       213.90 o
   1  17   2        425.45        141.50       135.59 o
   2  17   2        134.97         42.78       120.44 o
   3  17   2        367.75        251.05       136.09 o
   4  17   2         30.75         27.89       129.59 o
   5  17   2        482.14        559.64       170.64 o
   6  17   2          0.09        113.61       230.64 o
  -5  18   2        260.07        299.19       260.67 o
  -4  18   2        210.12        152.35       244.10 o
  -3  18   2          1.21         67.52       242.72 o
  -2  18   2         49.26        426.35       265.33 o
  -1  18   2          0.95        259.07       236.71 o
   0  18   2         11.65       -135.54       271.25 o
   1  18   2        416.54        193.37       243.96 o
   2  18   2         23.35       -210.31       191.67 o
   3  18   2        217.00        237.65       160.47 o
   4  18   2          0.36       -198.25       132.17 o
 -17   0   3         18.34       -192.30       208.76 o
 -15   0   3       1701.42       1894.46       408.15 o
 -13   0   3       7184.38       7133.20       367.65 o
 -11   0   3       8390.06       8589.79       335.65 o
  -9   0   3        182.21        105.47       134.36 o
  -7   0   3        786.17        731.27       120.86 o
  -5   0   3      43514.44      44441.73       748.16 o
  -3   0   3     252769.00     253268.19      5109.91 o
  -1   0   3      12906.50      12416.96       330.22 o
   1   0   3       9458.64       9499.15       210.41 o
   3   0   3      14128.50      14372.33       274.36 o
   5   0   3         46.15        109.11        73.13 o
   7   0   3       1192.96       1545.49       124.98 o
   9   0   3          0.77         35.93       170.06 o
  11   0   3       4342.25       4329.38       669.17 o
  13   0   3        405.84        976.03       288.48 o
  15   0   3        362.03        439.15       291.78 o
 -18   1   3        163.29        321.31       286.16 o
 -17   1   3        149.07        -78.09       161.67 o
 -16   1   3          1.48        -18.55       150.79 o
 -15   1   3         34.34         12.03       143.65 o
 -14   1   3        155.90         49.75        96.09 o
 -13   1   3       1118.24       1457.38       155.96 o
 -12   1   3       4223.01       4130.93       164.24 o
 -11   1   3       2033.83       2234.08       144.39 o
 -10   1   3        632.64        590.96       130.38 o
  -9   1   3       3653.32       3888.47       226.47 o
  -8   1   3         83.07        -90.69        63.70 o
  -7   1   3       1457.89       1512.53       112.91 o
  -6   1   3       8262.00       8336.58       202.66 o
  -5   1   3      15245.70      14995.49       248.24 o
  -4   1   3       9542.13       9879.86       179.18 o
  -3   1   3       1422.56       1620.01        85.29 o
  -2   1   3       1059.90       1187.36        74.64 o
  -1   1   3      28459.37      26993.37       318.51 o
   0   1   3        337.19        289.32        26.02 o
   1   1   3      17052.47      16683.94       198.44 o
   2   1   3      14695.46      15368.84       205.26 o
   3   1   3       4520.25       4710.31       166.08 o
   4   1   3       9802.09      10105.66       168.92 o
   5   1   3       3992.29       3913.55       121.08 o
   6   1   3         38.37        -34.34        48.76 o
   7   1   3       6115.81       6405.89       165.85 o
   8   1   3        262.08        275.51        76.36 o
   9   1   3       4591.61       4960.84       333.79 o
  10   1   3        123.41         77.67        99.05 o
  11   1   3        659.59        665.09       131.43 o
  12   1   3        206.48        330.68       147.34 o
  13   1   3       2404.63       2004.86       241.30 o
  14   1   3          0.07        256.22       165.79 o
  15   1   3       1786.62       1776.22       296.22 o
  16   1   3          2.32       -161.85       165.16 o
 -18   2   3         73.79         12.06       222.10 o
 -17   2   3        269.34         -8.14       204.46 o
 -16   2   3         13.01       -123.10       173.99 o
 -15   2   3        674.18        611.00       212.43 o
 -14   2   3        644.82        555.49       139.19 o
 -13   2   3       1706.19       1447.37       155.40 o
 -12   2   3       1127.52       1156.36       140.49 o
 -11   2   3        411.25        282.19       144.42 o
 -10   2   3        144.10        546.91       173.23 o
  -9   2   3         42.88         87.97        86.07 o
  -8   2   3        418.37        411.98       101.94 o
  -7   2   3        570.68        529.90       100.24 o
  -6   2   3       2185.50       2280.36       119.27 o
  -5   2   3       4182.36       4365.17       133.70 o
  -4   2   3      18786.68      18416.89       337.03 o
  -3   2   3        362.81        433.81        47.67 o
  -2   2   3       1069.29        980.12        51.93 o
  -1   2   3          5.90        -38.45        25.63 o
   0   2   3      24745.07      24245.16       240.84 o
   1   2   3      15818.80      15837.13       191.10 o
   2   2   3        326.37        297.15        43.12 o
   3   2   3       2002.29       1888.68        76.18 o
   4   2   3       8308.33       8273.19       164.31 o
   5   2   3       6426.31       6599.35       148.37 o
   6   2   3       7066.49       6965.25       161.74 o
   7   2   3          4.64        -86.68        57.79 o
   8   2   3       8616.31       8374.24       220.43 o
   9   2   3        432.55        442.64       103.40 o
  10   2   3        198.48        241.77       104.88 o
  11   2   3         12.11        -53.02       104.26 o
  12   2   3        554.79        516.42       130.48 o
  13   2   3       1534.78       1552.13       176.76 o
  14   2   3        515.45        435.20       183.65 o
  15   2   3        191.67        154.30       176.86 o
  16   2   3        609.80        501.34       251.90 o
 -18   3   3        566.18        850.14       417.11 o
 -17   3   3        158.15        -73.81       284.59 o
 -16   3   3        160.27        172.52       197.26 o
 -15   3   3         16.00        185.69       135.01 o
 -14   3   3       1070.20        958.50       167.29 o
 -13   3   3        237.64        394.89       127.36 o
 -12   3   3       2963.79       3063.67       229.15 o
 -11   3   3         99.95        123.68       133.69 o
 -10   3   3       1915.69       1980.04       266.73 o
  -9   3   3         43.36        101.67        94.89 o
  -8   3   3      11039.68      11541.83       331.50 o
  -7   3   3       6538.78       6993.50       191.40 o
  -6   3   3       3573.91       3465.03       115.27 o
  -5   3   3       3911.30       3728.07       122.96 o
  -4   3   3       4928.39       4914.91       119.87 o
  -3   3   3          3.31         -8.16        34.17 o
  -2   3   3       7471.88       7675.15       116.87 o
  -1   3   3        539.09        597.07        40.83 o
   0   3   3         28.96          8.94        27.14 o
   1   3   3      25525.32      25501.10       255.32 o
   2   3   3       4760.48       4699.17        95.84 o
   3   3   3      13160.16      13757.95       192.73 o
   4   3   3      14916.51      15478.91       228.06 o
   5   3   3        456.46        395.61       111.35 o
   6   3   3         42.49         21.25        53.53 o
   7   3   3        260.99        286.72        64.84 o
   8   3   3        314.13        276.06        66.85 o
   9   3   3        674.07        710.57        88.51 o
  10   3   3       1413.49       1840.74       164.07 o
  11   3   3       1100.15       1164.61       154.64 o
  12   3   3        162.01         98.74       117.70 o
  13   3   3        389.19        538.59       144.64 o
  14   3   3          0.97       -219.25       146.17 o
  15   3   3        181.62         44.43       242.93 o
  16   3   3          1.16         63.60       271.78 o
 -17   4   3          5.63       -118.82       249.00 o
 -16   4   3       1307.33       1390.12       282.13 o
 -15   4   3        387.30        267.64       147.37 o
 -14   4   3       1859.51       1825.32       209.66 o
 -13   4   3        295.66        -50.70       115.73 o
 -12   4   3        455.01        146.88       119.30 o
 -11   4   3        139.76         36.02       127.67 o
 -10   4   3          7.05         91.60       109.76 o
  -9   4   3        126.10         50.33        99.23 o
  -8   4   3       8520.54       8321.40       278.34 o
  -7   4   3         48.00        -21.29        49.57 o
  -6   4   3      18453.01      18489.03       338.48 o
  -5   4   3       3421.95       3392.95       166.13 o
  -4   4   3       6609.07       6614.74       125.31 o
  -3   4   3       1910.63       1988.28        97.51 o
  -2   4   3      21237.16      21199.43       229.16 o
  -1   4   3        547.83        577.96        40.66 o
   0   4   3      25481.78      24770.92       272.93 o
   1   4   3       9577.65       9720.10       130.63 o
   2   4   3      18663.93      17934.30       219.27 o
   3   4   3        256.98        190.64        59.86 o
   4   4   3      10053.96      10371.94       225.76 o
   5   4   3       1092.48       1087.72        93.73 o
   6   4   3      22076.50      22417.91       364.89 o
   7   4   3         27.35         17.23        56.82 o
   8   4   3      11590.51      11678.45       243.15 o
   9   4   3        195.74        269.53        99.84 o
  10   4   3       5732.29       5696.06       271.01 o
  11   4   3       1179.76       1210.68       150.34 o
  12   4   3        443.47        475.11       129.99 o
  13   4   3          8.81         79.67       119.34 o
  14   4   3        364.37        416.60       152.50 o
  15   4   3          0.01         16.65       270.51 o
  16   4   3        553.14        514.35       325.64 o
 -17   5   3        238.28        252.78       289.20 o
 -16   5   3        676.00        897.47       300.11 o
 -15   5   3        241.10        129.94       194.65 o
 -14   5   3       1000.51       1455.31       270.74 o
 -13   5   3        440.77        134.32       127.68 o
 -12   5   3       1493.79       1432.33       178.49 o
 -11   5   3        370.72        391.50       144.76 o
 -10   5   3       3342.88       3673.66       397.42 o
  -9   5   3       1931.26       2038.66       226.04 o
  -8   5   3      13023.98      13630.62       367.51 o
  -7   5   3       5105.62       5269.18       201.88 o
  -6   5   3       1593.40       1479.56        86.85 o
  -5   5   3       4245.79       4249.43       120.31 o
  -4   5   3       4968.90       4807.62       108.73 o
  -3   5   3         16.17        -51.01        34.01 o
  -2   5   3       2392.05       2419.69        78.11 o
  -1   5   3       7292.11       7244.01       196.02 o
   0   5   3       8953.98       9044.85       134.35 o
   1   5   3      16751.12      16752.66       202.21 o
   2   5   3       2956.74       3028.44        81.63 o
   3   5   3       7668.45       7629.42       153.78 o
   4   5   3        430.18        576.74        69.01 o
   5   5   3       4309.34       4412.54       144.71 o
   6   5   3       1240.85       1226.52       116.30 o
   7   5   3       2945.11       3021.87       156.94 o
   8   5   3       1320.67       1565.24       101.63 o
   9   5   3        810.15        769.40       113.71 o
  10   5   3        180.62        184.88       134.41 o
  11   5   3        788.24        509.59       128.96 o
  12   5   3        722.75        656.61       147.76 o
  13   5   3        454.43        378.83       135.94 o
  14   5   3        138.59        116.50       253.01 o
  15   5   3        223.55        483.37       435.02 o
  16   5   3        199.64       -134.62       305.80 o
 -17   6   3        159.14       -162.38       256.86 o
 -16   6   3        182.65        338.62       191.10 o
 -15   6   3       1112.53       1116.28       228.61 o
 -14   6   3       1200.03       1147.49       190.91 o
 -13   6   3       1034.26       1213.00       183.12 o
 -12   6   3         16.63        -70.17       109.26 o
 -11   6   3       1855.61       1825.18       227.05 o
 -10   6   3          3.98        -62.55        92.83 o
  -9   6   3        245.15        141.50       104.16 o
  -8   6   3       3324.93       3542.42       208.90 o
  -7   6   3       2429.48       2467.82       145.43 o
  -6   6   3       6908.45       6930.36       180.52 o
  -5   6   3       2005.46       2020.38       106.43 o
  -4   6   3         40.71         33.16        37.55 o
  -3   6   3       1167.03       1097.05        54.13 o
  -2   6   3       5408.03       5390.50       108.21 o
  -1   6   3        220.89        138.88        35.01 o
   0   6   3       3318.63       3117.43       107.87 o
   1   6   3       1461.30       1650.62       109.10 o
   2   6   3        905.66        829.57        45.69 o
   3   6   3       5121.54       5433.31       141.45 o
   4   6   3       1485.73       1492.46        87.17 o
   5   6   3       8441.14       8781.20       234.24 o
   6   6   3       5756.73       5810.84       173.86 o
   7   6   3        163.59        211.69        78.92 o
   8   6   3       3194.05       3079.78       167.82 o
   9   6   3       1430.39       1797.68       145.85 o
  10   6   3       2544.04       2886.13       265.84 o
  11   6   3          0.81         26.81       106.11 o
  12   6   3        131.03        370.82       128.74 o
  13   6   3        377.56        460.73       270.79 o
  14   6   3         59.03         36.23       185.26 o
  15   6   3        365.64        284.08       283.46 o
 -16   7   3         40.91        247.17       241.51 o
 -15   7   3        470.07        376.73       189.20 o
 -14   7   3         68.32        179.51       185.86 o
 -13   7   3        305.93        288.32       166.31 o
 -12   7   3         45.71        -68.95       147.70 o
 -11   7   3       1240.24       1356.51       157.96 o
 -10   7   3         58.58        -25.41       107.90 o
  -9   7   3       8757.38       8950.12       308.26 o
  -8   7   3         74.81         23.09        82.58 o
  -7   7   3      11451.58      11263.08       283.20 o
  -6   7   3          2.22         -3.03        57.41 o
  -5   7   3       1381.95       1348.89        91.50 o
  -4   7   3       7802.95       7966.45       148.75 o
  -3   7   3        943.59        904.36        65.19 o
  -2   7   3         68.91         76.79        31.81 o
  -1   7   3      13489.77      13126.66       228.68 o
   0   7   3        119.90        124.21        45.24 o
   1   7   3      51008.57      50459.36       747.76 o
   2   7   3         53.08         95.02        56.07 o
   3   7   3      11415.84      11030.91       177.97 o
   4   7   3         44.59          8.18        46.73 o
   5   7   3       1126.36       1070.20        87.82 o
   6   7   3        625.38        606.56        84.57 o
   7   7   3       5946.81       6112.94       246.64 o
   8   7   3        167.95        110.16        91.31 o
   9   7   3       2055.89       2363.04       189.23 o
  10   7   3         20.35        120.10       123.60 o
  11   7   3       1597.89       2011.05       254.74 o
  12   7   3         35.58        -54.09       179.05 o
  13   7   3       1121.81       1162.44       345.16 o
  14   7   3         35.47        345.70       193.55 o
  15   7   3       1240.61        654.38       244.12 o
 -16   8   3        331.29        322.95       211.49 o
 -15   8   3        602.69        613.97       215.14 o
 -14   8   3         39.65       -127.87       149.71 o
 -13   8   3       3491.06       3732.76       336.86 o
 -12   8   3        277.58        301.55       160.58 o
 -11   8   3       4853.07       5250.61       336.11 o
 -10   8   3        296.02        571.14       128.51 o
  -9   8   3        261.78        400.47       122.19 o
  -8   8   3       2273.86       2114.37       145.91 o
  -7   8   3       3746.41       3838.54       149.70 o
  -6   8   3       4217.04       4333.81       157.95 o
  -5   8   3       6616.16       6640.02       153.52 o
  -4   8   3       4804.55       4822.09       236.86 o
  -3   8   3       4323.30       4076.10       129.78 o
  -2   8   3          5.42         48.64        42.51 o
  -1   8   3       9225.17       9139.89       232.70 o
   0   8   3       1868.17       1898.66        93.84 o
   1   8   3        336.28        218.54        57.75 o
   2   8   3       1802.32       1800.56        99.25 o
   3   8   3        262.50        223.86        64.63 o
   4   8   3        355.35        393.94        59.27 o
   5   8   3         28.44         61.63        66.01 o
   6   8   3         93.53        170.54        67.07 o
   7   8   3         19.52        -63.89        72.11 o
   8   8   3        248.12        256.69        94.90 o
   9   8   3        398.31        518.41       133.84 o
  10   8   3        311.64         -3.70       153.48 o
  11   8   3          8.00       -185.66       185.44 o
  12   8   3          8.93         96.25       168.52 o
  13   8   3        139.63        148.74       176.06 o
  14   8   3          1.07        413.72       201.48 o
  15   8   3        271.15        637.79       236.20 o
 -16   9   3         89.63        257.78       204.96 o
 -15   9   3         17.39        -94.36       177.92 o
 -14   9   3        169.62        -91.99       158.17 o
 -13   9   3        585.93        507.61       219.93 o
 -12   9   3        147.66        -23.93       177.72 o
 -11   9   3        893.82        896.83       179.27 o
 -10   9   3       1766.11       1660.43       241.94 o
  -9   9   3        900.41        868.19       128.39 o
  -8   9   3       2100.57       2076.50       123.87 o
  -7   9   3        751.74        798.58        90.80 o
  -6   9   3       1046.63       1021.08       125.13 o
  -5   9   3       2902.86       2991.96       136.83 o
  -4   9   3       1180.50       1149.72       122.72 o
  -3   9   3        398.06        336.18        65.68 o
  -2   9   3          3.31          5.31        45.58 o
  -1   9   3       1792.05       1824.88       147.37 o
   0   9   3       1518.04       1502.73       136.50 o
   1   9   3      10314.30      10462.46       270.51 o
   2   9   3       4085.33       4256.53       195.94 o
   3   9   3       3665.21       3849.91       144.33 o
   4   9   3       1720.33       1841.91       122.15 o
   5   9   3        864.61        772.85       103.64 o
   6   9   3        148.98        171.05        72.93 o
   7   9   3       3452.02       3566.41       163.72 o
   8   9   3         52.95        102.08       121.26 o
   9   9   3        754.95        780.35       162.31 o
  10   9   3        199.86        -92.36       130.78 o
  11   9   3        306.78         -3.00       154.76 o
  12   9   3        362.25        283.37       194.69 o
  13   9   3        640.98        561.79       214.59 o
  14   9   3        125.16       -222.35       220.22 o
 -15  10   3        176.79         98.91       183.61 o
 -14  10   3        328.94        231.96       186.67 o
 -13  10   3        887.44        643.86       205.97 o
 -12  10   3          6.18          1.73       143.27 o
 -11  10   3        951.07       1005.14       186.40 o
 -10  10   3        151.42        222.10       131.91 o
  -9  10   3         99.88        -18.54       102.56 o
  -8  10   3        935.00        906.65       101.01 o
  -7  10   3        433.62        424.37        75.34 o
  -6  10   3       3978.74       3972.61       148.31 o
  -5  10   3       2955.37       3190.66       191.63 o
  -4  10   3       1609.62       1681.37       167.11 o
  -3  10   3        196.70        142.57        60.65 o
  -2  10   3       4749.73       4991.99       215.30 o
  -1  10   3         76.38          3.52        74.11 o
   0  10   3       3754.15       3828.28       213.50 o
   1  10   3         14.03          6.65        67.61 o
   2  10   3        522.65        396.35        85.84 o
   3  10   3       1979.86       2011.02       122.68 o
   4  10   3         77.55        -54.95        65.14 o
   5  10   3         90.41        110.65        84.06 o
   6  10   3       4969.87       5220.34       254.05 o
   7  10   3         24.96       -237.68       158.45 o
   8  10   3       2331.03       2611.73       228.95 o
   9  10   3        145.98         91.59       130.37 o
  10  10   3       1144.47       1394.73       199.97 o
  11  10   3        422.67        263.05       177.97 o
  12  10   3         10.17        100.99       274.15 o
  13  10   3          3.76        104.03       198.28 o
 -14  11   3        334.24        307.11       200.09 o
 -13  11   3        104.27         72.14       171.52 o
 -12  11   3       1255.84        771.49       212.93 o
 -11  11   3         97.18        124.18       157.64 o
 -10  11   3        765.27        731.79       184.31 o
  -9  11   3         91.45         43.44       109.02 o
  -8  11   3        537.71        293.52       139.40 o
  -7  11   3        107.96         99.83        85.93 o
  -6  11   3       3596.49       3908.79       230.61 o
  -5  11   3       1862.57       1782.35       135.19 o
  -4  11   3       5649.91       6017.79       208.13 o
  -3  11   3        748.05        716.44        80.89 o
  -2  11   3         94.32        124.42        61.48 o
  -1  11   3        877.71        878.84        76.75 o
   0  11   3        613.73        520.89        92.18 o
   1  11   3        346.24         66.21        81.85 o
   2  11   3       3314.85       3523.18       172.94 o
   3  11   3        147.35         93.95        78.80 o
   4  11   3       5294.00       5619.28       262.80 o
   5  11   3       1529.15       1588.65       145.59 o
   6  11   3        309.31        444.00       141.46 o
   7  11   3        524.62        326.14       154.76 o
   8  11   3        399.97        558.47       136.71 o
   9  11   3          0.50       -198.89       137.90 o
  10  11   3        263.75        -23.83       159.43 o
  11  11   3          8.89        188.87       226.90 o
  12  11   3        101.23        457.20       210.05 o
  13  11   3        156.88         48.43       188.49 o
 -14  12   3        722.03        714.79       239.86 o
 -13  12   3        690.76        565.24       208.51 o
 -12  12   3        584.36        524.58       204.03 o
 -11  12   3        203.44        168.38       179.60 o
 -10  12   3        212.18        106.16       167.76 o
  -9  12   3        485.61        571.75       157.63 o
  -8  12   3        649.90        746.83       145.78 o
  -7  12   3         45.72         -7.71       106.74 o
  -6  12   3       5766.78       6055.40       289.43 o
  -5  12   3        813.34        621.09       106.74 o
  -4  12   3       8897.77       8869.41       237.18 o
  -3  12   3       1258.98       1364.79       101.16 o
  -2  12   3       7002.21       6871.31       188.31 o
  -1  12   3          0.33        -65.03        69.36 o
   0  12   3       2815.56       2608.36       175.72 o
   1  12   3        325.64        299.42        85.45 o
   2  12   3       2171.85       2156.86       148.04 o
   3  12   3        202.07        146.55       100.69 o
   4  12   3       4257.22       4124.44       262.80 o
   5  12   3         52.49         38.38       101.59 o
   6  12   3       2264.40       2428.82       216.06 o
   7  12   3          6.96         -1.26        98.50 o
   8  12   3       3398.32       3217.91       310.08 o
   9  12   3        629.39        699.63       199.24 o
  10  12   3        656.91        690.79       248.47 o
  11  12   3        100.51        438.80       252.43 o
  12  12   3        256.37        370.47       209.30 o
 -13  13   3        159.94        -55.14       249.98 o
 -12  13   3        476.08        495.00       215.21 o
 -11  13   3        209.46       -118.99       284.38 o
 -10  13   3        171.97        178.62       165.35 o
  -9  13   3        191.87        345.98       168.23 o
  -8  13   3        887.22        848.15       183.20 o
  -7  13   3         42.02         48.24       112.53 o
  -6  13   3       1004.38       1055.23       208.68 o
  -5  13   3         67.04        -15.46       113.12 o
  -4  13   3        634.10        531.23        92.43 o
  -3  13   3         41.53         23.57        69.24 o
  -2  13   3         36.16         -1.08        59.70 o
  -1  13   3       1592.94       1676.62       135.72 o
   0  13   3         73.89        100.23       102.32 o
   1  13   3       1529.82       1673.20       229.50 o
   2  13   3       1033.01       1121.04       141.50 o
   3  13   3       1969.95       1823.65       194.78 o
   4  13   3         16.59        -58.98       112.89 o
   5  13   3        991.48        941.17       188.59 o
   6  13   3        344.21        506.04       127.21 o
   7  13   3       1360.69        780.22       176.55 o
   8  13   3         51.56        -37.34       193.37 o
   9  13   3         76.20       -122.73       153.56 o
  10  13   3          0.04       -157.48       170.71 o
  11  13   3        140.31        372.01       203.85 o
 -12  14   3          1.13         73.43       189.02 o
 -11  14   3       1118.24       1215.27       253.41 o
 -10  14   3        353.54         74.79       215.79 o
  -9  14   3         23.21        123.74       153.96 o
  -8  14   3        587.88        698.05       155.85 o
  -7  14   3        381.69        450.32       139.57 o
  -6  14   3        917.86       1223.95       186.47 o
  -5  14   3        806.08        640.44       128.64 o
  -4  14   3        172.67        195.46       110.32 o
  -3  14   3        954.79        913.89       153.57 o
  -2  14   3        679.86        742.98       112.72 o
  -1  14   3        446.81        600.02       137.00 o
   0  14   3        836.78       1008.22       128.04 o
   1  14   3        501.74        564.73       119.33 o
   2  14   3        841.47        928.86       170.41 o
   3  14   3          1.16        -57.94       125.17 o
   4  14   3        306.37        122.20       150.45 o
   5  14   3        185.40        253.29       136.01 o
   6  14   3         69.29          1.34       133.34 o
   7  14   3          0.03        -41.39       146.53 o
   8  14   3        227.55        121.05       177.14 o
   9  14   3         57.27         -8.85       166.48 o
  10  14   3        143.55       -218.66       165.29 o
 -11  15   3        251.03        284.49       196.52 o
 -10  15   3         21.17       -204.67       168.76 o
  -9  15   3       1236.35       1402.55       245.48 o
  -8  15   3         66.70         -9.61       159.07 o
  -7  15   3       1573.13       1781.94       201.74 o
  -6  15   3         70.70         31.42       127.80 o
  -5  15   3        348.11        257.25       127.32 o
  -4  15   3        131.85         62.98       100.50 o
  -3  15   3        307.50        295.80        99.80 o
  -2  15   3        353.63        209.95       103.74 o
  -1  15   3       3728.94       4136.10       414.47 o
   0  15   3        161.13         68.04       109.30 o
   1  15   3       5448.31       5412.96       274.78 o
   2  15   3         61.02         99.79       159.94 o
   3  15   3       2499.16       2476.50       218.78 o
   4  15   3        100.77        -60.37       119.05 o
   5  15   3        846.10        856.24       166.25 o
   6  15   3         52.75         48.57       137.46 o
   7  15   3        800.94       1033.42       287.61 o
   8  15   3        102.21        160.65       179.16 o
   9  15   3        591.51        541.15       286.78 o
  -9  16   3        227.11         84.14       191.42 o
  -8  16   3         99.27        -16.19       179.88 o
  -7  16   3        138.08        111.02       143.63 o
  -6  16   3        378.15        368.40       158.06 o
  -5  16   3        204.06        193.23       128.16 o
  -4  16   3        610.16        567.47       139.99 o
  -3  16   3          0.80        119.57       110.09 o
  -2  16   3         82.11        102.70       101.04 o
  -1  16   3        112.40         48.06        98.37 o
   0  16   3        130.96        190.76       103.30 o
   1  16   3        182.75        103.66       113.15 o
   2  16   3         12.79        -28.46       122.13 o
   3  16   3          5.89        170.16       132.68 o
   4  16   3         63.64        107.29       139.13 o
   5  16   3        219.71        195.61       143.06 o
   6  16   3        196.86        553.02       339.04 o
   7  16   3          1.82        -73.64       178.23 o
   8  16   3        620.21        695.61       213.61 o
  -7  17   3        251.39        135.18       240.55 o
  -6  17   3        649.53        734.89       163.36 o
  -5  17   3         37.25        156.11       130.56 o
  -4  17   3        259.43        116.65       162.50 o
  -3  17   3        181.61       -147.32       196.72 o
  -2  17   3          3.73       -235.59       157.06 o
  -1  17   3        176.17       -200.70       335.22 o
   0  17   3          1.37         14.01       117.34 o
   1  17   3       1117.47       1019.06       162.32 o
   2  17   3        215.31         83.45       131.65 o
   3  17   3        274.28        158.63       140.85 o
   4  17   3         64.38         28.12       156.98 o
   5  17   3        227.13        125.17       154.00 o
   6  17   3          0.19       -225.68       165.29 o
  -4  18   3        201.05        332.05       251.22 o
  -3  18   3          0.09        519.09       493.88 o
  -2  18   3        352.01        227.93       245.20 o
  -1  18   3         66.29       -234.54       212.33 o
   0  18   3        641.07        841.48       283.43 o
   1  18   3         60.24        -22.38       224.28 o
   2  18   3        120.81        152.19       164.17 o
   3  18   3        113.71        231.25       154.25 o
 -18   0   4        107.22       -199.60       386.40 o
 -16   0   4        364.79        603.31       321.15 o
 -14   0   4        158.79         56.93       206.00 o
 -12   0   4        874.38        647.21       570.65 o
 -10   0   4       2067.75       1490.78       235.04 o
  -8   0   4        296.64        398.81       354.42 o
  -6   0   4       3220.15       2684.15       335.22 o
  -4   0   4        732.09        592.40        91.60 o
  -2   0   4      16394.71      15661.96       573.21 o
   0   0   4      27543.75      27467.85       425.90 o
   2   0   4       9371.31       9045.47       207.01 o
   4   0   4      12526.64      12318.82       404.81 o
   6   0   4      10135.65      10682.33       343.15 o
   8   0   4       6516.27       7058.54       317.61 o
  10   0   4        243.14        400.66       327.55 o
  12   0   4       1468.06       1180.04       410.71 o
  14   0   4       1937.29       1890.27       358.22 o
  16   0   4        631.44        632.89       325.86 o
 -18   1   4        338.53        309.75       240.60 o
 -17   1   4        160.44       -131.71       333.86 o
 -16   1   4       1003.58        892.78       339.04 o
 -15   1   4        127.76        -19.30       154.86 o
 -14   1   4       1791.59       2103.50       179.43 o
 -13   1   4       1740.11       1895.53       160.03 o
 -12   1   4       9591.94       9527.55       290.69 o
 -11   1   4         68.87        167.78       113.76 o
 -10   1   4       3038.34       2680.70       205.23 o
  -9   1   4        849.25        665.59       141.80 o
  -8   1   4       1372.03       1621.67       147.32 o
  -7   1   4       2442.94       2509.29       165.67 o
  -6   1   4      12329.61      12247.34       278.19 o
  -5   1   4      13430.68      14155.88       262.41 o
  -4   1   4       6701.08       7163.90       212.49 o
  -3   1   4       1257.94       1311.68        94.93 o
  -2   1   4       7429.52       7554.27       171.39 o
  -1   1   4      11813.70      11307.19       161.04 o
   0   1   4        444.44        516.00        35.08 o
   1   1   4        160.38         36.81        35.01 o
   2   1   4       3222.15       3245.87        94.17 o
   3   1   4        993.18        944.98        61.92 o
   4   1   4       3224.34       3297.81       113.57 o
   5   1   4        195.04         87.23        53.60 o
   6   1   4       3980.68       4194.10       196.25 o
   7   1   4       3251.37       3175.11       139.24 o
   8   1   4          2.19         11.00        69.70 o
   9   1   4         91.08        175.95        84.89 o
  10   1   4       2791.76       3102.63       207.82 o
  11   1   4         91.21        195.20       175.81 o
  12   1   4        432.43        195.79       154.10 o
  13   1   4        115.05         48.84       153.34 o
  14   1   4        399.82        210.97       174.56 o
  15   1   4        317.13        197.16       188.21 o
  16   1   4         38.73       -129.52       183.36 o
 -18   2   4          0.22        224.40       225.60 o
 -17   2   4        608.34        982.24       268.98 o
 -16   2   4         34.43        -96.72       203.14 o
 -15   2   4        352.95        567.13       204.20 o
 -14   2   4         79.17         62.26       117.00 o
 -13   2   4       2055.08       1734.78       182.77 o
 -12   2   4        769.81        674.57       179.62 o
 -11   2   4         34.24         48.82       124.85 o
 -10   2   4       3796.27       4088.08       365.17 o
  -9   2   4        458.67        524.66       131.64 o
  -8   2   4      15020.04      15232.43       391.76 o
  -7   2   4       6069.11       6055.55       238.32 o
  -6   2   4      21005.29      21137.93       360.39 o
  -5   2   4      18117.37      18261.92       426.95 o
  -4   2   4       1626.70       1853.33        92.94 o
  -3   2   4         46.87         40.89        47.87 o
  -2   2   4       8541.49       8551.79       169.60 o
  -1   2   4       6431.97       6466.17       105.68 o
   0   2   4      39698.89      39183.00       376.56 o
   1   2   4       1818.63       1858.41        68.14 o
   2   2   4      34171.64      33471.34       389.92 o
   3   2   4      13767.52      13793.61       222.74 o
   4   2   4       3773.51       3629.45       120.05 o
   5   2   4         60.83         74.62        53.99 o
   6   2   4       8660.47       8931.65       288.77 o
   7   2   4         23.68         63.05        69.50 o
   8   2   4       2857.55       3117.64       157.49 o
   9   2   4          0.52        -56.99        72.49 o
  10   2   4       2423.76       2472.73       189.43 o
  11   2   4         96.90        -22.82       108.54 o
  12   2   4        435.64        318.19       131.25 o
  13   2   4         73.46         48.29       153.22 o
  14   2   4       1181.24        964.40       216.86 o
  15   2   4         21.69       -252.34       168.23 o
  16   2   4        267.70        128.60       233.65 o
 -18   3   4        232.44        630.52       304.94 o
 -17   3   4        141.25         14.79       196.63 o
 -16   3   4         67.66        185.74       205.69 o
 -15   3   4        881.78        881.48       167.12 o
 -14   3   4         11.40        165.54       123.51 o
 -13   3   4       3700.20       3977.75       271.87 o
 -12   3   4       2666.36       2714.34       270.10 o
 -11   3   4        236.53        132.52       152.12 o
 -10   3   4       3063.59       2968.79       275.13 o
  -9   3   4       2703.07       2818.14       228.19 o
  -8   3   4       2292.64       2157.15       123.59 o
  -7   3   4       3908.83       3886.37       157.45 o
  -6   3   4        821.21        889.14        73.07 o
  -5   3   4      21240.29      21645.74       345.08 o
  -4   3   4       5151.00       5352.42       131.98 o
  -3   3   4      22589.51      22125.30       290.52 o
  -2   3   4       3513.98       3562.88        86.17 o
  -1   3   4      21226.11      21239.25       248.74 o
   0   3   4      11793.22      11720.18       156.27 o
   1   3   4       4393.09       4178.40        92.47 o
   2   3   4         47.43          1.21        39.40 o
   3   3   4      10967.58      10791.73       191.71 o
   4   3   4       5529.59       5621.96       145.81 o
   5   3   4       4549.53       4458.03       162.54 o
   6   3   4        165.98        136.24        68.64 o
   7   3   4       9726.66       9022.56       226.56 o
   8   3   4        187.50        214.45        75.45 o
   9   3   4       6357.75       6672.71       223.34 o
  10   3   4        126.39        -91.40       101.69 o
  11   3   4       1460.68       1536.96       200.53 o
  12   3   4        444.96        305.75       129.32 o
  13   3   4        757.17        340.10       139.04 o
  14   3   4         15.65         -8.68       189.11 o
  15   3   4        641.45       1125.92       271.10 o
  16   3   4         22.01       -175.59       284.54 o
 -17   4   4        943.89        741.90       301.22 o
 -16   4   4        113.73         43.41       202.87 o
 -15   4   4        627.04        582.54       167.94 o
 -14   4   4         10.27         70.89       124.36 o
 -13   4   4       4613.62       4728.57       300.47 o
 -12   4   4          5.68        208.14       148.33 o
 -11   4   4       3373.23       3380.25       347.38 o
 -10   4   4         63.48         39.47       116.42 o
  -9   4   4       4628.10       4893.34       295.29 o
  -8   4   4       1908.24       1941.17       116.09 o
  -7   4   4      10655.84      10311.82       242.17 o
  -6   4   4       1199.78       1276.39        95.94 o
  -5   4   4      15663.08      15718.06       275.88 o
  -4   4   4       1288.17       1456.21        79.81 o
  -3   4   4      11084.32      10853.04       166.94 o
  -2   4   4       1064.45       1129.08        55.60 o
  -1   4   4      32699.98      32735.52       335.53 o
   0   4   4       2557.76       2689.72        74.74 o
   1   4   4       5577.52       5582.43       103.88 o
   2   4   4         97.15         42.83        35.50 o
   3   4   4       5091.36       5211.03       140.56 o
   4   4   4        932.19        925.65        81.48 o
   5   4   4       1354.04       1237.50        97.06 o
   6   4   4         98.18         83.08        80.86 o
   7   4   4        289.61        346.88        76.89 o
   8   4   4         12.81         70.95        89.84 o
   9   4   4        383.91        358.97       113.87 o
  10   4   4       1653.19       1411.55       161.04 o
  11   4   4        364.32        268.65       123.45 o
  12   4   4        621.38        518.34       132.72 o
  13   4   4        476.58        331.57       138.35 o
  14   4   4         17.14       -100.33       146.33 o
  15   4   4          0.04       -113.60       265.69 o
 -17   5   4        109.62        403.45       295.81 o
 -16   5   4         31.84        147.01       166.30 o
 -15   5   4        790.79        668.42       177.63 o
 -14   5   4        333.74        220.60       258.02 o
 -13   5   4        622.02        782.47       208.68 o
 -12   5   4       3249.53       2919.85       281.58 o
 -11   5   4       1295.81       1305.21       261.20 o
 -10   5   4       2979.47       2958.24       216.15 o
  -9   5   4       2238.01       2486.47       240.82 o
  -8   5   4        863.58        994.93        95.10 o
  -7   5   4      22653.93      22667.94       416.15 o
  -6   5   4       2751.19       2963.13       141.07 o
  -5   5   4      11454.66      12064.00       346.91 o
  -4   5   4       3519.25       3651.58       104.32 o
  -3   5   4       3649.60       3442.18        88.57 o
  -2   5   4        758.32        801.57        48.88 o
  -1   5   4      38472.51      39010.36       444.12 o
   0   5   4      14416.30      14429.53       184.82 o
   1   5   4      35599.54      35154.36       400.66 o
   2   5   4       2044.11       2046.39        77.03 o
   3   5   4        986.02        821.24        60.31 o
   4   5   4        242.02        174.07        60.14 o
   5   5   4       1541.01       1544.70       102.29 o
   6   5   4         30.80        -51.08        74.87 o
   7   5   4       9804.44      10226.43       287.15 o
   8   5   4        116.67         68.03        72.76 o
   9   5   4       6683.06       6883.42       219.50 o
  10   5   4         43.85        -74.96       102.08 o
  11   5   4        706.66        706.95       144.92 o
  12   5   4         56.58         34.06       116.76 o
  13   5   4         34.16        139.16       143.57 o
  14   5   4         48.31        -15.46       179.26 o
  15   5   4        212.61        129.00       289.96 o
 -17   6   4        414.54        312.09       279.35 o
 -16   6   4          9.10        257.59       183.97 o
 -15   6   4        125.93        158.01       174.33 o
 -14   6   4        310.92        159.77       314.32 o
 -13   6   4       1312.04       1182.52       184.12 o
 -12   6   4         16.60        129.66       257.95 o
 -11   6   4       1793.77       1617.89       219.99 o
 -10   6   4       2681.35       2625.50       209.12 o
  -9   6   4       1713.87       1967.22       221.61 o
  -8   6   4      11765.43      10789.97       330.98 o
  -7   6   4       1993.10       2160.66       121.58 o
  -6   6   4       4560.03       4518.50       144.39 o
  -5   6   4       2273.09       2085.70       109.39 o
  -4   6   4        409.09        486.20        59.61 o
  -3   6   4         16.39         -3.46        25.54 o
  -2   6   4       4383.42       4072.09       103.42 o
  -1   6   4       1320.82       1323.02        65.55 o
   0   6   4      34536.94      34042.97       390.29 o
   1   6   4       1008.72       1037.52        58.55 o
   2   6   4      48560.04      48073.00       535.31 o
   3   6   4        695.53        730.35        74.65 o
   4   6   4        957.53        922.92        81.24 o
   5   6   4         36.27        135.17        54.97 o
   6   6   4       1669.36       1768.16       122.35 o
   7   6   4          0.58        128.05        85.13 o
   8   6   4       4864.01       4462.66       230.80 o
   9   6   4         43.11       -136.66        91.10 o
  10   6   4       1651.92       1930.88       180.00 o
  11   6   4        137.60         39.24       111.91 o
  12   6   4        398.58        863.57       204.03 o
  13   6   4        146.11         -8.55       169.09 o
  14   6   4       1143.61       1478.83       417.32 o
  15   6   4          1.15        219.48       291.17 o
 -17   7   4         41.54        157.76       309.63 o
 -16   7   4        244.41        564.07       214.12 o
 -15   7   4          0.01         31.54       169.15 o
 -14   7   4        894.80       1456.16       233.78 o
 -13   7   4        225.46         80.95       137.77 o
 -12   7   4       6585.36       6977.27       417.38 o
 -11   7   4        452.69        709.82       148.87 o
 -10   7   4       1148.59       1203.78       158.00 o
  -9   7   4         29.50       -128.95        85.96 o
  -8   7   4       2340.87       2605.93       167.72 o
  -7   7   4         16.74         17.10        62.19 o
  -6   7   4       1489.61       1454.05       102.81 o
  -5   7   4         44.08        -10.98        45.91 o
  -4   7   4       4600.83       4521.18       124.99 o
  -3   7   4        612.55        655.25        59.77 o
  -2   7   4         81.92         16.41        37.95 o
  -1   7   4        152.53        254.18        46.31 o
   0   7   4       9306.76       9392.02       178.61 o
   1   7   4        632.27        599.42        61.80 o
   2   7   4       2856.22       2760.71       119.67 o
   3   7   4        216.98        360.74        76.04 o
   4   7   4        185.39        119.02        57.34 o
   5   7   4        565.32        509.58        79.58 o
   6   7   4          5.53        -99.43        66.29 o
   7   7   4          0.23        -54.17       101.57 o
   8   7   4        534.20        519.36       137.66 o
   9   7   4        172.16        237.43       115.72 o
  10   7   4         40.05        -26.55       148.85 o
  11   7   4          1.63        137.62       182.28 o
  12   7   4         49.29       -123.13       156.81 o
  13   7   4        471.63        153.47       180.45 o
  14   7   4        269.02        337.49       206.83 o
  15   7   4         34.87        163.95       286.79 o
 -16   8   4          4.02        159.67       184.89 o
 -15   8   4         86.25        120.29       176.10 o
 -14   8   4        250.99         54.23       197.11 o
 -13   8   4        133.77        136.49       206.48 o
 -12   8   4        151.53        154.34       199.29 o
 -11   8   4        503.42        468.29       145.89 o
 -10   8   4        264.37         52.94       102.59 o
  -9   8   4       1200.51       1094.72       155.38 o
  -8   8   4       2749.32       2690.10       149.05 o
  -7   8   4         11.57        -60.44        74.00 o
  -6   8   4        560.30        625.25        81.14 o
  -5   8   4       2340.61       2608.92       136.62 o
  -4   8   4       1611.74       1852.11       116.62 o
  -3   8   4       1779.01       1786.75       108.33 o
  -2   8   4       1201.00       1175.82        75.54 o
  -1   8   4        498.28        580.18        65.92 o
   0   8   4       7233.60       7161.42       155.24 o
   1   8   4        298.09        368.41        57.09 o
   2   8   4      14217.76      13415.75       277.65 o
   3   8   4        345.69        392.35        77.62 o
   4   8   4       3187.77       3175.56       126.77 o
   5   8   4        319.48        377.15        93.48 o
   6   8   4       3781.80       3989.20       167.66 o
   7   8   4         74.49         26.59        86.11 o
   8   8   4       2581.58       2452.66       186.43 o
   9   8   4        476.47        528.28       204.13 o
  10   8   4       2372.61       2724.63       294.67 o
  11   8   4        136.30        -59.62       180.16 o
  12   8   4        312.40        281.50       191.45 o
  13   8   4         31.65       -112.59       175.44 o
  14   8   4       1352.95       1293.20       259.07 o
 -16   9   4        299.57        148.01       202.14 o
 -15   9   4        148.56         92.88       305.62 o
 -14   9   4       1314.39       1172.53       241.39 o
 -13   9   4        133.78        156.13       170.64 o
 -12   9   4       1889.10       2013.32       265.34 o
 -11   9   4        883.65        592.48       194.54 o
 -10   9   4       1168.66       1062.95       162.01 o
  -9   9   4         19.08         40.37        94.38 o
  -8   9   4         22.20          2.07        81.37 o
  -7   9   4       1256.27       1103.72       104.54 o
  -6   9   4       3647.98       3733.02       198.55 o
  -5   9   4        711.25        752.49        82.23 o
  -4   9   4       5804.86       5895.56       163.17 o
  -3   9   4        700.06        618.15        62.58 o
  -2   9   4       2543.81       2835.67       131.30 o
  -1   9   4       2526.70       2560.13       101.75 o
   0   9   4       1167.90       1214.37        87.74 o
   1   9   4        648.86        675.79        93.27 o
   2   9   4       4657.80       4579.59       216.07 o
   3   9   4        103.30        101.31        93.81 o
   4   9   4         39.50         43.14        70.28 o
   5   9   4        482.55        425.05       121.35 o
   6   9   4         28.66         46.57        72.09 o
   7   9   4       4267.08       4398.99       220.27 o
   8   9   4         93.88         68.69       117.13 o
   9   9   4       2424.15       2627.19       294.01 o
  10   9   4        468.66        303.51       150.89 o
  11   9   4        263.02        367.83       187.62 o
  12   9   4         87.50        -26.75       178.28 o
  13   9   4          0.63        -28.77       180.90 o
  14   9   4          8.14        -58.63       224.32 o
 -15  10   4        143.42         30.13       240.79 o
 -14  10   4        142.50        238.84       242.67 o
 -13  10   4        350.55        472.56       200.13 o
 -12  10   4        107.97        175.29       159.75 o
 -11  10   4        355.35        335.23       482.36 o
 -10  10   4        106.06        136.03       262.88 o
  -9  10   4        639.63        434.04       131.30 o
  -8  10   4          2.84        -38.70        72.17 o
  -7  10   4        926.30        788.82        96.05 o
  -6  10   4        354.21        384.67        75.49 o
  -5  10   4       5228.96       5276.07       171.39 o
  -4  10   4       1234.78       1294.48       123.94 o
  -3  10   4        854.85        751.80        98.07 o
  -2  10   4       1211.13       1214.39       149.54 o
  -1  10   4         34.43        -24.93        42.93 o
   0  10   4         42.59         94.93        55.31 o
   1  10   4          1.54         62.00        76.10 o
   2  10   4        380.27        379.68        86.86 o
   3  10   4       5424.86       5515.97       201.51 o
   4  10   4        219.15         33.76        75.13 o
   5  10   4       1911.09       2098.14       140.97 o
   6  10   4        811.01        783.42       129.43 o
   7  10   4        238.31        159.83       171.01 o
   8  10   4        684.51        700.56       154.08 o
   9  10   4        270.29        218.24       170.71 o
  10  10   4        170.31       -111.14       152.91 o
  11  10   4         12.55        186.64       173.45 o
  12  10   4        113.51       -100.45       220.00 o
  13  10   4         77.98        -44.63       187.87 o
 -14  11   4         70.26        -76.04       159.91 o
 -13  11   4        951.58        583.17       208.22 o
 -12  11   4        100.60         25.85       162.78 o
 -11  11   4        129.22        114.64       166.35 o
 -10  11   4        480.53        588.38       223.91 o
  -9  11   4        111.78        135.34       115.58 o
  -8  11   4          6.25       -122.14        94.36 o
  -7  11   4        422.17        483.75       125.68 o
  -6  11   4        305.72        226.92        89.98 o
  -5  11   4       3235.66       3175.21       254.25 o
  -4  11   4        136.85         65.25        71.27 o
  -3  11   4        435.08        500.84        76.31 o
  -2  11   4        450.48        271.25        67.33 o
  -1  11   4       1326.09       1262.68        88.48 o
   0  11   4         18.47         65.18        72.58 o
   1  11   4        830.54        811.01       116.19 o
   2  11   4        187.25        342.32        80.61 o
   3  11   4       1490.19       1316.40       172.59 o
   4  11   4        202.81        220.32        87.11 o
   5  11   4       2081.86       1953.71       174.10 o
   6  11   4          0.26         46.00       113.36 o
   7  11   4       3542.80       3396.39       491.98 o
   8  11   4          0.01        152.76       153.70 o
   9  11   4       1295.36       1154.15       397.46 o
  10  11   4         15.03         -3.03       164.79 o
  11  11   4        452.92        601.04       217.97 o
  12  11   4         10.39         -5.34       185.76 o
 -14  12   4          1.14       -250.16       166.77 o
 -13  12   4       1061.60       1043.58       249.05 o
 -12  12   4         50.49         65.84       177.58 o
 -11  12   4        937.71        381.73       189.21 o
 -10  12   4          5.68        324.56       199.80 o
  -9  12   4       1637.35       1496.80       246.64 o
  -8  12   4         83.64        102.52       117.67 o
  -7  12   4       4117.54       3986.49       373.42 o
  -6  12   4         46.18         88.60       104.33 o
  -5  12   4       4307.73       4332.84       252.11 o
  -4  12   4          4.56       -100.61        67.08 o
  -3  12   4        771.73        923.37        97.93 o
  -2  12   4        854.29        716.00        98.04 o
  -1  12   4         12.75          4.99        65.06 o
   0  12   4          1.43        -59.47        83.36 o
   1  12   4        997.71       1018.52       133.76 o
   2  12   4          7.76         67.60        85.31 o
   3  12   4       2082.43       2145.31       213.49 o
   4  12   4          0.18         34.63       113.38 o
   5  12   4        408.65        188.60       162.15 o
   6  12   4        277.98        392.18       138.30 o
   7  12   4        115.86        137.15       160.63 o
   8  12   4          5.18       -144.53       150.33 o
   9  12   4          1.81         94.21       165.38 o
  10  12   4          8.26        119.17       177.59 o
  11  12   4          4.45        128.37       351.54 o
  12  12   4          0.10        -99.83       183.42 o
 -13  13   4         35.06       -192.24       212.39 o
 -12  13   4       1221.10       1394.42       356.41 o
 -11  13   4        138.45          1.15       161.71 o
 -10  13   4         57.12         65.27       167.98 o
  -9  13   4        499.16        584.77       213.96 o
  -8  13   4         21.39         53.96       133.00 o
  -7  13   4        731.43        697.05       157.42 o
  -6  13   4        508.27        333.31       137.95 o
  -5  13   4       1986.33       2060.03       180.58 o
  -4  13   4       2064.98       1888.06       251.01 o
  -3  13   4       1055.15        897.84       139.68 o
  -2  13   4        596.08        600.39        76.73 o
  -1  13   4       4167.34       3965.76       162.92 o
   0  13   4       1233.96       1243.02       168.68 o
   1  13   4       2555.11       2276.95       208.69 o
   2  13   4       1018.43       1013.09       159.26 o
   3  13   4       2654.93       2522.04       216.23 o
   4  13   4         54.34        261.38       151.49 o
   5  13   4       1107.77       1060.67       199.16 o
   6  13   4        412.26        348.72       162.42 o
   7  13   4       2671.78       2802.31       380.65 o
   8  13   4         89.81       -108.42       156.42 o
   9  13   4        871.46        948.02       230.29 o
  10  13   4        311.85        418.69       207.56 o
  11  13   4        200.51        213.97       202.00 o
 -12  14   4         72.49        -40.02       189.72 o
 -11  14   4        228.81        156.14       191.07 o
 -10  14   4        703.49        654.64       253.43 o
  -9  14   4        121.16        373.80       181.90 o
  -8  14   4       1127.49        782.84       182.48 o
  -7  14   4        224.16        121.75       216.18 o
  -6  14   4       1223.89       1307.52       222.54 o
  -5  14   4        289.32        247.31       128.54 o
  -4  14   4        121.78          1.85        95.76 o
  -3  14   4        554.14        575.84       107.32 o
  -2  14   4       1582.01       1334.64       253.99 o
  -1  14   4        314.34        454.26       139.88 o
   0  14   4       2519.69       2498.10       224.69 o
   1  14   4        174.88        -24.28        99.67 o
   2  14   4       1335.91       1342.13       187.40 o
   3  14   4          0.68        -30.10       129.17 o
   4  14   4       1423.11       1287.84       209.45 o
   5  14   4         20.87        -55.15       144.92 o
   6  14   4        858.74       1023.07       217.70 o
   7  14   4          5.90        219.48       177.11 o
   8  14   4        718.59        897.23       231.65 o
   9  14   4         58.30        -26.23       180.53 o
  10  14   4         84.31        126.86       198.32 o
 -11  15   4         60.27         56.95       190.05 o
 -10  15   4        831.90       1010.18       241.23 o
  -9  15   4         21.08        -85.31       154.77 o
  -8  15   4        151.54          7.35       179.06 o
  -7  15   4         69.03       -109.72       120.43 o
  -6  15   4       1174.17       1055.08       172.07 o
  -5  15   4         35.26         53.52       112.14 o
  -4  15   4       1951.34       2068.70       180.37 o
  -3  15   4        268.79        334.80        90.31 o
  -2  15   4        729.92        725.34       128.37 o
  -1  15   4        160.79        291.74       151.99 o
   0  15   4        649.67        849.61       141.29 o
   1  15   4        166.55        203.62       124.13 o
   2  15   4        481.01        293.82       159.34 o
   3  15   4          1.09       -101.65       132.49 o
   4  15   4          0.35        127.67       154.22 o
   5  15   4          8.68       -179.79       119.86 o
   6  15   4        184.90         87.05       145.42 o
   7  15   4         26.96       -224.87       151.08 o
   8  15   4         64.59        277.12       197.20 o
   9  15   4         37.91       -240.82       172.11 o
  -9  16   4         17.72        304.61       203.24 o
  -8  16   4       1628.02       1511.64       244.29 o
  -7  16   4        788.71        621.38       162.34 o
  -6  16   4       1734.47       1616.83       198.77 o
  -5  16   4        203.68        263.31       129.25 o
  -4  16   4        428.65        669.24       131.36 o
  -3  16   4         14.64         20.18       190.30 o
  -2  16   4       1502.90       1897.83       444.31 o
  -1  16   4        149.73        174.65       114.86 o
   0  16   4       2978.23       3449.83       329.41 o
   1  16   4          5.43        -46.55       142.23 o
   2  16   4       2781.00       2438.26       246.27 o
   3  16   4         71.56         97.63       131.21 o
   4  16   4        830.86        660.02       169.11 o
   5  16   4         97.64        -20.31       144.65 o
   6  16   4        477.35        410.60       273.50 o
   7  16   4         17.46        133.06       186.63 o
  -7  17   4        442.17        198.82       206.46 o
  -6  17   4        378.23        280.19       143.86 o
  -5  17   4       1066.74        893.06       159.78 o
  -4  17   4         84.91         36.89       196.75 o
  -3  17   4        372.67        652.94       371.05 o
  -2  17   4        108.95         23.61       135.25 o
  -1  17   4       1191.52       1098.53       160.94 o
   0  17   4        230.00        242.32       131.44 o
   1  17   4        958.27        930.98       168.60 o
   2  17   4         81.05        -82.16       132.12 o
   3  17   4        366.32        125.00       140.68 o
   4  17   4         15.57        161.79       158.89 o
   5  17   4        159.89        285.78       188.37 o
  -4  18   4         26.81        274.54       239.52 o
  -3  18   4        140.36        200.56       248.85 o
  -2  18   4          4.00         67.78       239.71 o
  -1  18   4          9.80         98.41       250.60 o
   0  18   4         55.04        145.86       515.63 o
   1  18   4        246.09        262.10       171.36 o
   2  18   4         89.65        160.56       155.71 o
 -17   0   5        828.58         94.68       365.93 o
 -15   0   5       2329.46       2072.76       499.00 o
 -13   0   5       2849.11       3126.66       360.54 o
 -11   0   5       7596.65       8156.22       914.83 o
  -9   0   5         33.71        -43.50       148.42 o
  -7   0   5       1685.75       2548.38       240.64 o
  -5   0   5      17718.28      17973.87       547.30 o
  -3   0   5       5192.61       5279.71       247.82 o
  -1   0   5       3181.54       2876.23       128.98 o
   1   0   5       4703.92       4518.39       150.58 o
   3   0   5      25854.37      26164.70       581.59 o
   5   0   5       6389.79       6886.70       276.81 o
   7   0   5       1162.57       1290.42       162.68 o
   9   0   5        890.07        726.51       237.02 o
  11   0   5       5607.66       5030.16       466.84 o
  13   0   5         12.29        102.46       233.40 o
  15   0   5        510.60        382.03       294.34 o
 -18   1   5        182.52        250.04       298.40 o
 -17   1   5        175.20         73.39       187.76 o
 -16   1   5         71.49         -7.81       188.82 o
 -15   1   5         37.81        -20.80       149.16 o
 -14   1   5         41.69        118.79       117.34 o
 -13   1   5          3.37        337.37       161.00 o
 -12   1   5        136.43        146.03       130.36 o
 -11   1   5        423.84        590.79       153.98 o
 -10   1   5        123.88        243.47       125.10 o
  -9   1   5       1414.57       1080.83       167.90 o
  -8   1   5       3830.15       4253.74       262.43 o
  -7   1   5       9345.87       8948.86       454.74 o
  -6   1   5      12975.65      13978.53       341.52 o
  -5   1   5       1275.64       1283.93       113.34 o
  -4   1   5       3680.40       4182.02       159.12 o
  -3   1   5       7425.38       7061.02       199.11 o
  -2   1   5       1529.69       1467.23       103.57 o
  -1   1   5        852.20        787.55        51.55 o
   0   1   5        967.40       1029.50        48.93 o
   1   1   5       5907.20       5778.46       111.24 o
   2   1   5       5219.59       5288.23       150.84 o
   3   1   5      13187.49      13682.87       230.07 o
   4   1   5        406.01        382.90        64.68 o
   5   1   5       3701.26       3708.25       145.85 o
   6   1   5          1.29         18.73        84.95 o
   7   1   5       3246.78       3443.39       181.01 o
   8   1   5        421.04        395.03       107.02 o
   9   1   5        429.70        249.76       115.05 o
  10   1   5          8.62        113.27       139.62 o
  11   1   5       1171.44        999.10       191.87 o
  12   1   5        156.98         97.66       149.49 o
  13   1   5        329.63        379.86       177.58 o
  14   1   5        129.23        215.60       190.03 o
  15   1   5       1710.08       2141.70       371.57 o
 -18   2   5         43.52        115.28       212.81 o
 -17   2   5        130.37         98.23       197.98 o
 -16   2   5        166.28         77.61       178.65 o
 -15   2   5        549.42        383.41       139.25 o
 -14   2   5       1093.38        901.19       157.87 o
 -13   2   5       2139.26       2144.05       329.24 o
 -12   2   5       3188.73       3641.09       306.50 o
 -11   2   5       7358.00       7479.06       407.57 o
 -10   2   5        185.49        156.65       121.47 o
  -9   2   5       4336.07       5124.38       309.47 o
  -8   2   5          3.52       -126.86       104.53 o
  -7   2   5       2385.66       2262.79       158.94 o
  -6   2   5       9504.74       9976.55       288.83 o
  -5   2   5      10490.58      10776.49       277.22 o
  -4   2   5       9134.02       9088.50       215.26 o
  -3   2   5      23118.34      23122.49       360.94 o
  -2   2   5          9.53         -2.10        41.63 o
  -1   2   5      31708.06      31003.75       346.87 o
   0   2   5      23626.83      22919.59       239.38 o
   1   2   5      13622.44      13231.46       170.45 o
   2   2   5       5657.27       5582.89       129.27 o
   3   2   5       4952.14       5061.24       147.36 o
   4   2   5       2989.96       3195.56       173.67 o
   5   2   5        561.12        520.28        84.92 o
   6   2   5       1694.00       1681.88       144.29 o
   7   2   5        449.71        445.37        96.69 o
   8   2   5       3888.63       4305.72       194.55 o
   9   2   5        999.15       1016.15       117.87 o
  10   2   5        847.68        699.90       138.89 o
  11   2   5          4.92        -10.67       120.76 o
  12   2   5        658.60        510.06       175.98 o
  13   2   5          7.29       -212.68       141.79 o
  14   2   5        548.87        375.85       193.57 o
  15   2   5          9.09        -55.46       194.02 o
 -18   3   5        936.18       1065.49       625.67 o
 -17   3   5          0.10       -262.93       175.28 o
 -16   3   5        934.06        990.86       245.06 o
 -15   3   5          0.01        266.30       133.55 o
 -14   3   5       1713.65       1634.01       252.01 o
 -13   3   5        510.95        435.33       180.85 o
 -12   3   5       4020.68       4043.16       319.60 o
 -11   3   5         60.16        112.73        86.39 o
 -10   3   5       3859.26       4002.64       248.58 o
  -9   3   5        139.68        161.29        78.34 o
  -8   3   5       8353.97       8430.86       231.63 o
  -7   3   5          7.67        176.98        90.37 o
  -6   3   5      33744.80      32619.51       538.49 o
  -5   3   5        397.65        435.63        65.83 o
  -4   3   5       4267.11       4184.01       127.67 o
  -3   3   5        269.05        160.08        49.25 o
  -2   3   5       2470.02       2671.22        91.93 o
  -1   3   5       6221.69       6129.08       111.98 o
   0   3   5        114.99        195.45        40.93 o
   1   3   5      41166.37      40687.32       443.23 o
   2   3   5       4311.35       4156.54       116.86 o
   3   3   5       8410.88       9085.15       181.42 o
   4   3   5       7065.20       7098.91       186.31 o
   5   3   5       1699.88       1549.02       215.55 o
   6   3   5       4123.52       4504.74       197.55 o
   7   3   5       2521.51       2476.71       147.56 o
   8   3   5         61.89        120.85        82.01 o
   9   3   5       4105.32       4295.68       326.92 o
  10   3   5        219.76        122.73       137.17 o
  11   3   5         17.33       -157.98       105.32 o
  12   3   5         88.05         89.51       125.33 o
  13   3   5        123.03       -196.87       131.25 o
  14   3   5        261.02        111.91       178.13 o
  15   3   5        328.52        208.08       405.60 o
 -18   4   5         13.11        140.82       374.89 o
 -17   4   5         39.95       -287.20       236.71 o
 -16   4   5         82.45       -139.64       181.06 o
 -15   4   5        371.72        485.16       162.23 o
 -14   4   5        645.14        726.82       209.04 o
 -13   4   5        235.40        -82.60       137.69 o
 -12   4   5         48.67         70.13       142.82 o
 -11   4   5        262.96        -36.30       120.46 o
 -10   4   5        830.97        939.00       188.74 o
  -9   4   5        321.19        356.72        76.44 o
  -8   4   5        294.98        260.63        81.16 o
  -7   4   5        294.75        204.19        64.18 o
  -6   4   5       4081.06       3672.66       235.99 o
  -5   4   5       3516.44       3770.11       154.36 o
  -4   4   5       3410.12       3341.07       161.79 o
  -3   4   5       1879.40       1909.47        97.19 o
  -2   4   5      13828.90      13554.68       189.34 o
  -1   4   5         16.21        -45.33        32.95 o
   0   4   5      41148.89      42037.11       434.28 o
   1   4   5       2008.15       2021.28        82.85 o
   2   4   5        320.58        276.14        51.44 o
   3   4   5       1476.15       1662.88        89.45 o
   4   4   5       1773.65       1763.42       107.52 o
   5   4   5       9347.46       9592.16       264.62 o
   6   4   5       9942.80       9734.94       277.10 o
   7   4   5        116.19         86.27        77.23 o
   8   4   5      13771.06      14200.19       317.84 o
   9   4   5        209.11        315.40       108.15 o
  10   4   5       3330.78       3444.91       228.24 o
  11   4   5         59.44         62.15       120.13 o
  12   4   5        812.85        590.30       150.36 o
  13   4   5         15.54        -97.89       135.17 o
  14   4   5        344.97         36.37       268.02 o
  15   4   5          0.12       -206.01       279.03 o
 -17   5   5        250.47        245.58       270.47 o
 -16   5   5        301.74        345.50       180.20 o
 -15   5   5         59.52        159.25       146.84 o
 -14   5   5       1664.54       1631.29       259.98 o
 -13   5   5         32.97       -104.10       147.23 o
 -12   5   5       5812.39       5153.62       564.52 o
 -11   5   5        258.12        176.44       126.17 o
 -10   5   5       3424.25       3635.11       446.18 o
  -9   5   5        808.43        883.52        97.11 o
  -8   5   5       6145.98       6386.92       221.89 o
  -7   5   5       4364.71       4408.24       176.08 o
  -6   5   5      14903.28      15300.38       316.24 o
  -5   5   5        287.22        224.58        58.22 o
  -4   5   5      33462.23      33738.33       431.32 o
  -3   5   5        124.97        233.12        42.28 o
  -2   5   5      13303.31      12912.70       182.36 o
  -1   5   5       1963.31       2084.44        73.93 o
   0   5   5       6779.81       6714.56       114.10 o
   1   5   5       4456.35       4479.38       192.23 o
   2   5   5       3252.55       3359.94       104.76 o
   3   5   5       7280.27       7632.01       155.27 o
   4   5   5       8792.02       9072.41       204.59 o
   5   5   5       1429.82       1488.25       106.99 o
   6   5   5        969.25       1007.72       120.35 o
   7   5   5       2937.32       3219.93       191.49 o
   8   5   5        998.92       1092.58       117.99 o
   9   5   5       1008.47       1129.23       149.22 o
  10   5   5          5.56        -97.50        99.79 o
  11   5   5        686.02        493.03       142.80 o
  12   5   5        262.60        464.56       145.32 o
  13   5   5        102.13        255.85       195.83 o
  14   5   5          1.04         53.37       187.80 o
  15   5   5        417.19        -70.71       300.35 o
 -17   6   5        112.41        -81.89       252.38 o
 -16   6   5          6.84         48.93       205.60 o
 -15   6   5        677.32        457.37       255.29 o
 -14   6   5       1065.31        784.66       212.23 o
 -13   6   5       5044.56       5490.76       821.92 o
 -12   6   5        195.50        280.55       171.68 o
 -11   6   5       7225.83       7954.82       426.65 o
 -10   6   5        267.53        449.25       123.19 o
  -9   6   5       1360.37       1382.75       118.70 o
  -8   6   5        896.73        924.44       103.19 o
  -7   6   5        379.47        469.83        83.20 o
  -6   6   5       6531.19       6871.19       173.31 o
  -5   6   5      17586.43      17912.71       298.64 o
  -4   6   5        284.76        380.60        49.85 o
  -3   6   5      20436.78      19508.98       245.72 o
  -2   6   5       2648.71       2668.15       109.56 o
  -1   6   5       1927.68       1628.69        75.82 o
   0   6   5       8271.18       8473.58       148.46 o
   1   6   5      11499.42      11415.73       193.39 o
   2   6   5       5298.07       5236.40       134.11 o
   3   6   5       1040.68       1076.95        79.75 o
   4   6   5          6.13        -29.96        59.60 o
   5   6   5         86.35         59.86        59.11 o
   6   6   5       3604.92       3361.23       180.32 o
   7   6   5          0.53        104.24        88.25 o
   8   6   5       3431.90       3565.73       178.97 o
   9   6   5        587.36        282.31       116.39 o
  10   6   5       2037.76       2177.51       190.63 o
  11   6   5        385.69        558.34       139.53 o
  12   6   5        404.08        405.64       215.64 o
  13   6   5          8.37         -9.71       181.31 o
  14   6   5         54.64         46.13       197.67 o
 -17   7   5          9.03          6.58       241.85 o
 -16   7   5        222.26        435.66       206.15 o
 -15   7   5          0.27         53.69       168.64 o
 -14   7   5         64.74         83.68       152.40 o
 -13   7   5          8.46        -53.80       191.21 o
 -12   7   5          0.53       -193.30       128.87 o
 -11   7   5       1916.96       2218.65       286.51 o
 -10   7   5          0.91        -67.13        92.46 o
  -9   7   5       6876.48       6758.06       271.00 o
  -8   7   5        118.83        230.19        86.74 o
  -7   7   5      15668.84      15584.52       316.89 o
  -6   7   5        112.91        121.31        57.78 o
  -5   7   5       2642.20       2830.67       133.13 o
  -4   7   5         26.20         29.20        36.51 o
  -3   7   5        871.09        879.09        69.11 o
  -2   7   5         79.89        139.72        47.97 o
  -1   7   5       5816.25       5557.37       117.06 o
   0   7   5          2.85         18.26        36.65 o
   1   7   5      17975.21      17983.08       279.41 o
   2   7   5        217.65        232.27        49.81 o
   3   7   5       8305.05       8498.88       191.42 o
   4   7   5        554.54        453.68        97.20 o
   5   7   5       3130.13       3341.37       148.47 o
   6   7   5        614.69        534.59        89.49 o
   7   7   5       2596.85       2832.01       174.52 o
   8   7   5         27.93         49.94        95.37 o
   9   7   5       5079.88       5163.20       293.59 o
  10   7   5        122.72         64.45       158.76 o
  11   7   5        311.26        144.21       264.57 o
  12   7   5          3.58        -93.77       156.72 o
  13   7   5        759.62        996.46       266.35 o
  14   7   5          1.66        -61.68       198.68 o
 -16   8   5        157.39         99.46       246.77 o
 -15   8   5        515.61        344.20       192.73 o
 -14   8   5         56.74         58.09       159.08 o
 -13   8   5       3687.97       4467.10       451.33 o
 -12   8   5        577.93        535.98       227.08 o
 -11   8   5       4550.93       4221.75       286.95 o
 -10   8   5        445.80        418.79       118.83 o
  -9   8   5       1446.79       1762.46       281.04 o
  -8   8   5        208.97        218.17        87.64 o
  -7   8   5        587.89        763.90       100.71 o
  -6   8   5         83.19        105.76        63.13 o
  -5   8   5       5683.09       5656.11       172.12 o
  -4   8   5         38.02         46.20        54.01 o
  -3   8   5       1725.91       1715.57        87.14 o
  -2   8   5        618.06        522.49        59.59 o
  -1   8   5       3518.27       3583.79       110.34 o
   0   8   5       8211.03       8581.85       230.48 o
   1   8   5       9326.15       9344.76       312.39 o
   2   8   5       1503.85       1579.70       109.47 o
   3   8   5        290.86        268.83        78.94 o
   4   8   5        182.38        119.42        60.20 o
   5   8   5        456.24        467.14       104.40 o
   6   8   5         93.18         68.49        82.13 o
   7   8   5         11.17         40.48       107.78 o
   8   8   5       2054.62       1834.05       213.75 o
   9   8   5        285.04        234.50       258.53 o
  10   8   5        614.19        509.45       243.73 o
  11   8   5        165.01         95.77       229.54 o
  12   8   5        151.04         93.96       174.03 o
  13   8   5         19.95        105.82       195.13 o
  14   8   5          0.61       -161.98       197.22 o
 -16   9   5        123.68         56.18       184.83 o
 -15   9   5          6.51        154.04       287.59 o
 -14   9   5          5.67         21.96       167.15 o
 -13   9   5        133.54        162.90       403.04 o
 -12   9   5        532.93        313.91       219.58 o
 -11   9   5         17.88        -27.40       166.01 o
 -10   9   5       1599.97       1420.95       217.18 o
  -9   9   5         87.16         43.42        90.13 o
  -8   9   5       1605.81       1585.20       185.39 o
  -7   9   5       2275.43       2214.10       137.11 o
  -6   9   5        721.24        630.76       104.40 o
  -5   9   5       2380.33       2544.37       133.17 o
  -4   9   5       4959.89       5080.64       273.33 o
  -3   9   5        554.57        563.75        60.36 o
  -2   9   5        190.54        210.77        52.30 o
  -1   9   5         12.76         24.95        55.63 o
   0   9   5        105.68        165.45        55.36 o
   1   9   5       1595.95       1749.72       100.75 o
   2   9   5         97.00        179.62        69.01 o
   3   9   5       3142.53       3357.47       235.18 o
   4   9   5       4418.08       4427.10       142.96 o
   5   9   5        712.07        769.86        88.01 o
   6   9   5        893.66        804.39       114.64 o
   7   9   5        489.39        383.78       133.48 o
   8   9   5        172.24        114.06       126.16 o
   9   9   5        579.17        718.55       201.17 o
  10   9   5        127.83        231.07       227.57 o
  11   9   5         27.07       -202.65       161.04 o
  12   9   5         71.62        318.12       209.21 o
  13   9   5        257.95        401.45       221.45 o
 -15  10   5        194.12        408.88       208.18 o
 -14  10   5        804.75        437.15       207.69 o
 -13  10   5        210.23        175.60       175.42 o
 -12  10   5        397.54        355.92       215.57 o
 -11  10   5        391.08        416.61       218.79 o
 -10  10   5         80.00         13.18       140.62 o
  -9  10   5        360.78        104.60       191.88 o
  -8  10   5        138.66        -18.39        75.56 o
  -7  10   5        186.06        137.92        77.88 o
  -6  10   5       1958.01       1893.27       124.57 o
  -5  10   5       1489.63       1469.77       106.57 o
  -4  10   5       3794.62       3900.68       243.76 o
  -3  10   5        248.53        244.21        71.21 o
  -2  10   5       2843.16       2993.34       132.05 o
  -1  10   5          6.02         16.27        54.99 o
   0  10   5       3925.53       4071.14       136.45 o
   1  10   5        544.05        598.70        86.55 o
   2  10   5         98.96         46.17        81.88 o
   3  10   5       1065.27       1024.83       116.60 o
   4  10   5         23.51         11.73        87.74 o
   5  10   5        416.04        420.45       125.50 o
   6  10   5        445.15        378.94       124.19 o
   7  10   5          9.20        168.01       113.40 o
   8  10   5       1132.09        867.89       205.25 o
   9  10   5          6.36         68.19       161.37 o
  10  10   5        363.89        230.86       174.92 o
  11  10   5         97.38        -33.56       211.64 o
  12  10   5         76.34        152.52       190.15 o
  13  10   5          5.81        166.71       198.48 o
 -15  11   5         25.58        141.95       201.85 o
 -14  11   5        375.56        833.31       232.95 o
 -13  11   5          3.70        165.47       183.26 o
 -12  11   5        826.22       1009.66       283.07 o
 -11  11   5        191.40         76.77       206.28 o
 -10  11   5        227.11         46.06       263.57 o
  -9  11   5          0.00         71.38       117.37 o
  -8  11   5       2407.99       2779.00       218.96 o
  -7  11   5         35.28       -146.99        97.99 o
  -6  11   5       1635.51       1761.22       152.11 o
  -5  11   5        256.40        260.93        71.44 o
  -4  11   5       2458.72       2261.58       139.58 o
  -3  11   5       2963.08       3248.89       201.56 o
  -2  11   5        471.73        291.12        64.76 o
  -1  11   5         33.87        -36.11        58.36 o
   0  11   5       1990.57       2009.64       104.40 o
   1  11   5         20.61         96.15        57.43 o
   2  11   5        617.52        560.60       108.41 o
   3  11   5        195.55        147.27        91.38 o
   4  11   5       2591.40       2458.22       222.44 o
   5  11   5         69.23         21.81       135.92 o
   6  11   5         13.43         27.24       131.12 o
   7  11   5         78.17       -104.36       190.46 o
   8  11   5         14.22         28.78       150.74 o
   9  11   5         29.71         87.53       174.57 o
  10  11   5        154.41        114.92       232.27 o
  11  11   5         92.66        183.14       188.80 o
  12  11   5         37.19       -210.89       245.73 o
 -14  12   5        477.71        151.01       214.13 o
 -13  12   5        170.45        273.41       202.97 o
 -12  12   5        393.69        -20.60       172.83 o
 -11  12   5        259.11         49.53       199.49 o
 -10  12   5          1.57       -438.83       378.73 o
  -9  12   5        235.01        332.48       181.50 o
  -8  12   5        127.69        175.34       139.45 o
  -7  12   5        203.40        152.21       129.26 o
  -6  12   5       2943.85       3061.61       218.85 o
  -5  12   5        187.84        154.10       105.83 o
  -4  12   5       1970.43       1930.54       157.39 o
  -3  12   5          5.80         32.56        60.81 o
  -2  12   5       3541.20       3472.94       193.66 o
  -1  12   5         10.13         74.60        60.54 o
   0  12   5       4809.01       4999.73       186.74 o
   1  12   5        397.32        407.18        89.55 o
   2  12   5       3454.20       2736.90       363.38 o
   3  12   5       1039.00        911.86       231.58 o
   4  12   5       1306.46       1214.01       177.98 o
   5  12   5        267.23        100.38       147.23 o
   6  12   5       2852.09       2618.51       474.84 o
   7  12   5        611.53        367.24       318.76 o
   8  12   5       2531.38       1767.53       265.38 o
   9  12   5         57.34       -242.18       181.33 o
  10  12   5       1035.72       1214.66       257.35 o
  11  12   5        146.95         86.09       192.86 o
 -13  13   5         10.03       -128.84       177.30 o
 -12  13   5        887.70        811.08       225.19 o
 -11  13   5         28.55        -83.79       587.28 o
 -10  13   5        391.41        198.82       200.39 o
  -9  13   5        104.27        235.05       191.09 o
  -8  13   5       1857.92       1832.33       225.61 o
  -7  13   5        193.67          2.88       181.47 o
  -6  13   5       3487.17       3738.23       282.78 o
  -5  13   5        436.48        425.65       129.60 o
  -4  13   5       2438.69       2643.12       168.53 o
  -3  13   5        183.48        121.28        87.83 o
  -2  13   5       2616.49       2567.30       169.85 o
  -1  13   5         40.89         87.52       114.42 o
   0  13   5       2188.81       2598.10       426.60 o
   1  13   5        594.54        689.12       162.73 o
   2  13   5       2131.31       1927.49       196.54 o
   3  13   5       1159.74       1310.53       205.55 o
   4  13   5        112.39        -92.86       137.98 o
   5  13   5        823.88        369.00       184.82 o
   6  13   5        624.14         79.92       150.90 o
   7  13   5        244.97        127.22       173.96 o
   8  13   5          8.56          4.46       169.07 o
   9  13   5         14.23         52.65       168.04 o
  10  13   5        237.80        228.54       198.40 o
 -12  14   5         15.34        142.81       197.08 o
 -11  14   5       1340.26       1092.10       240.02 o
 -10  14   5         28.98        265.86       220.11 o
  -9  14   5        398.11        625.22       414.55 o
  -8  14   5        195.61          6.88       140.95 o
  -7  14   5        736.58       1169.65       188.61 o
  -6  14   5        492.60        345.74       267.13 o
  -5  14   5       1983.96       2173.88       225.69 o
  -4  14   5         35.02         21.42        95.90 o
  -3  14   5        810.27        778.51       101.88 o
  -2  14   5        132.77        254.89        96.51 o
  -1  14   5        624.77        677.83       156.75 o
   0  14   5        736.74        926.33       218.94 o
   1  14   5       2003.02       2083.88       202.41 o
   2  14   5        317.06        153.97       144.77 o
   3  14   5       2114.00       2113.21       508.95 o
   4  14   5        133.66        -89.63       142.65 o
   5  14   5        159.34        478.30       181.78 o
   6  14   5        319.33        148.84       174.10 o
   7  14   5         59.78       -193.67       156.03 o
   8  14   5        191.46         71.91       243.01 o
   9  14   5        246.44         98.96       185.85 o
 -11  15   5          5.13       -184.74       184.88 o
 -10  15   5        169.88         27.01       222.90 o
  -9  15   5        524.87        345.25       289.16 o
  -8  15   5        120.34        246.53       153.27 o
  -7  15   5        764.12       1000.77       185.58 o
  -6  15   5        751.44        765.63       199.82 o
  -5  15   5        227.29        210.31       115.62 o
  -4  15   5          2.74        -66.82       138.14 o
  -3  15   5         43.43         44.11        80.45 o
  -2  15   5        623.58        471.97       162.76 o
  -1  15   5       1162.35       1603.32       221.05 o
   0  15   5         32.00         89.98       290.44 o
   1  15   5       3366.25       3309.92       419.51 o
   2  15   5        147.47        -16.02       137.26 o
   3  15   5       2327.20       2618.48       682.93 o
   4  15   5          1.34       -210.79       140.53 o
   5  15   5       1215.80       1051.80       494.57 o
   6  15   5          3.25       -169.56       158.55 o
   7  15   5       1254.55       1290.82       379.64 o
   8  15   5         64.66         70.27       197.36 o
  -9  16   5        926.61        855.19       223.76 o
  -8  16   5         43.04         34.77       160.65 o
  -7  16   5        643.79        288.09       196.38 o
  -6  16   5        187.46        312.74       170.82 o
  -5  16   5       1902.78       1789.92       185.53 o
  -4  16   5        219.93        491.99       108.25 o
  -3  16   5        957.52       1295.32       180.35 o
  -2  16   5        337.97        306.53       197.26 o
  -1  16   5       1156.65       1244.73       252.61 o
   0  16   5         45.92         35.58       127.73 o
   1  16   5        896.44        717.88       213.84 o
   2  16   5         20.47        -28.90       153.59 o
   3  16   5        569.96        321.37       295.30 o
   4  16   5          3.06         61.00       164.13 o
   5  16   5         45.37        -70.68       149.32 o
   6  16   5        125.22        106.24       197.52 o
  -7  17   5        213.43        280.01       175.54 o
  -6  17   5       1292.31       1568.63       203.35 o
  -5  17   5         35.70        163.85       139.39 o
  -4  17   5       1772.66       3073.31       575.77 o
  -3  17   5         59.02        193.20       395.36 o
  -2  17   5        397.93        757.54       467.01 o
  -1  17   5        498.13        693.44       379.98 o
   0  17   5        180.58        474.33       157.49 o
   1  17   5        951.38        901.28       203.14 o
   2  17   5        625.61        627.33       189.40 o
   3  17   5        130.99        247.31       153.99 o
   4  17   5        527.99        461.86       177.90 o
  -4  18   5        273.35        430.31       271.75 o
  -3  18   5        210.28        296.30       307.08 o
  -2  18   5        262.92         17.10       286.60 o
  -1  18   5        225.35        210.23       422.23 o
   0  18   5        550.52        445.35       188.16 o
   1  18   5        153.66        203.09       150.97 o
 -18   0   6        112.19       -273.81       337.78 o
 -16   0   6         46.04       -291.72       314.75 o
 -14   0   6        741.67       1059.41       371.05 o
 -12   0   6        376.84        478.53       271.25 o
 -10   0   6       1541.62       1325.54       337.78 o
  -8   0   6       2341.05       2372.16       350.58 o
  -6   0   6      31462.07      32466.63      2129.05 o
  -4   0   6      16255.38      15326.64      1000.55 o
  -2   0   6         13.37         -8.40        59.13 o
   0   0   6      21542.25      20993.37       342.58 o
   2   0   6      44761.21      45287.77       707.05 o
   4   0   6       5771.96       5664.43       401.96 o
   6   0   6       2033.82       2240.60       274.40 o
   8   0   6       1048.58       1143.85       244.58 o
  10   0   6       1137.77        729.92       253.25 o
  12   0   6        968.30       1045.46       287.47 o
  14   0   6        851.82       1555.77       469.57 o
 -18   1   6        903.73        505.62       328.38 o
 -17   1   6         34.56        117.87       263.57 o
 -16   1   6        888.81        811.12       287.78 o
 -15   1   6        108.26        293.10       221.49 o
 -14   1   6       3476.12       3614.03       426.30 o
 -13   1   6       1677.09       1860.18       301.17 o
 -12   1   6       6114.88       6870.09       566.81 o
 -11   1   6         71.53       -162.55       108.37 o
 -10   1   6       7900.25       7806.92       492.16 o
  -9   1   6          3.06       -174.29       116.20 o
  -8   1   6       4935.18       5073.84       486.20 o
  -7   1   6       2711.83       2421.57       375.58 o
  -6   1   6        708.95        551.01        95.45 o
  -5   1   6       6703.92       6802.28       264.09 o
  -4   1   6      14329.84      14662.97       336.14 o
  -3   1   6       1476.87       1599.24       121.89 o
  -2   1   6        468.14        504.07        60.57 o
  -1   1   6         99.53        108.70        41.08 o
   0   1   6      10425.36      10096.44       154.99 o
   1   1   6       5908.01       5976.88       127.81 o
   2   1   6       5389.08       5410.96       127.41 o
   3   1   6      11502.90      11973.29       281.80 o
   4   1   6          4.82        -52.16        80.65 o
   5   1   6       1621.24       1782.08       142.70 o
   6   1   6       1143.35       1272.75       156.83 o
   7   1   6        317.45        492.16       137.83 o
   8   1   6        272.98        366.80       138.79 o
   9   1   6       2314.81       2538.22       241.37 o
  10   1   6       1540.98       1378.53       206.63 o
  11   1   6       1023.86       1256.87       202.08 o
  12   1   6        217.86          5.46       151.44 o
  13   1   6        231.01         44.31       164.00 o
  14   1   6         48.79        190.47       218.29 o
  15   1   6          2.70         95.96       194.80 o
 -18   2   6         32.76        252.17       296.92 o
 -17   2   6       1060.52       1603.82       355.35 o
 -16   2   6         42.56        331.64       191.17 o
 -15   2   6       1094.37        928.80       304.62 o
 -14   2   6        195.03         79.92       147.02 o
 -13   2   6       2230.71       2461.81       273.22 o
 -12   2   6        215.29        229.31       149.53 o
 -11   2   6        427.56        533.02       157.59 o
 -10   2   6       1593.60       1606.17       195.00 o
  -9   2   6       2616.58       3060.73       293.33 o
  -8   2   6       1755.20       1704.60       176.51 o
  -7   2   6      15962.85      16133.58       459.96 o
  -6   2   6       1754.73       1477.02       219.06 o
  -5   2   6       8653.26       8981.64       262.61 o
  -4   2   6       1199.02       1291.32       111.80 o
  -3   2   6        378.37        337.44        62.80 o
  -2   2   6       2075.93       2113.35        92.89 o
  -1   2   6         10.94         -7.64        36.28 o
   0   2   6        118.14         85.96        37.60 o
   1   2   6        723.26        596.66        52.43 o
   2   2   6       6176.26       6246.76       150.83 o
   3   2   6       5132.63       5317.02       200.84 o
   4   2   6        100.78         87.31        96.40 o
   5   2   6         92.73        178.34        75.87 o
   6   2   6       1938.93       1988.48       136.61 o
   7   2   6        114.20        -41.88        81.56 o
   8   2   6       2973.85       2866.41       199.23 o
   9   2   6        642.69        616.68       214.44 o
  10   2   6       1220.97        909.61       270.00 o
  11   2   6         84.33        195.78       156.74 o
  12   2   6        228.16        190.12       166.50 o
  13   2   6        440.62        455.66       192.17 o
  14   2   6        949.40       1068.34       246.28 o
  15   2   6         12.43        179.78       235.68 o
 -18   3   6         55.79         56.30       401.76 o
 -17   3   6        108.58         39.57       226.51 o
 -16   3   6          3.24        -70.17       175.94 o
 -15   3   6        139.01        102.50       176.37 o
 -14   3   6        495.25        345.15       369.80 o
 -13   3   6       1726.21       1870.41       253.55 o
 -12   3   6        705.70        890.12       121.95 o
 -11   3   6         39.61        -47.81        85.81 o
 -10   3   6       1484.19       1481.73       144.00 o
  -9   3   6        277.72        168.88       124.10 o
  -8   3   6         19.61        -53.24        66.75 o
  -7   3   6       1816.42       1827.58       163.76 o
  -6   3   6       1356.52       1311.49       119.90 o
  -5   3   6      18960.76      19380.04       367.36 o
  -4   3   6       3300.13       3437.10       139.09 o
  -3   3   6       8481.43       8278.50       176.28 o
  -2   3   6      18028.90      18112.65       270.39 o
  -1   3   6      19515.79      19377.98       242.66 o
   0   3   6       8194.31       8400.86       150.26 o
   1   3   6      14804.62      14976.63       231.61 o
   2   3   6        139.85         88.33        49.45 o
   3   3   6       1397.12       1505.95        99.53 o
   4   3   6       5140.19       5161.02       235.17 o
   5   3   6       2041.82       1947.91       150.39 o
   6   3   6       1996.66       2130.34       142.67 o
   7   3   6       9824.22       9859.16       264.63 o
   8   3   6        519.03        604.84       109.78 o
   9   3   6       3875.25       4165.44       244.90 o
  10   3   6         16.94         70.87       112.04 o
  11   3   6        568.05        475.34       166.14 o
  12   3   6        361.96        286.57       167.97 o
  13   3   6        378.31        -52.72       171.03 o
  14   3   6         77.49       -208.25       194.34 o
  15   3   6        189.23        232.80       311.47 o
 -18   4   6         33.70        233.27       263.54 o
 -17   4   6        881.63       1204.70       333.55 o
 -16   4   6          8.32         -6.44       240.09 o
 -15   4   6        250.01        239.73       184.35 o
 -14   4   6         87.57       -122.66       143.53 o
 -13   4   6       4542.88       4931.14       800.99 o
 -12   4   6        143.40       -178.56       127.27 o
 -11   4   6       4036.75       4439.75       204.90 o
 -10   4   6         17.62        -82.08        73.44 o
  -9   4   6       3565.84       3627.76       218.62 o
  -8   4   6        105.87        142.82        69.71 o
  -7   4   6       5171.81       5173.42       303.00 o
  -6   4   6        662.52        848.88        99.62 o
  -5   4   6      37160.97      35568.05       591.14 o
  -4   4   6        567.29        580.81        71.64 o
  -3   4   6      23396.42      22598.74       317.59 o
  -2   4   6        145.62         83.47        40.55 o
  -1   4   6       1236.39       1315.45        70.56 o
   0   4   6         33.66         46.54        41.65 o
   1   4   6       3223.80       3240.22       112.71 o
   2   4   6        167.33         91.49        57.76 o
   3   4   6      18636.18      18854.05       317.89 o
   4   4   6       2730.87       2849.33       163.71 o
   5   4   6       3785.20       3754.25       193.42 o
   6   4   6        642.90        575.35       167.31 o
   7   4   6       2047.28       2250.89       158.31 o
   8   4   6        448.69        424.92       104.49 o
   9   4   6       1027.42        959.65       164.28 o
  10   4   6         47.67        -95.21       112.91 o
  11   4   6          0.18       -107.20       115.82 o
  12   4   6         28.50        -22.52       128.98 o
  13   4   6        129.54         82.84       169.38 o
  14   4   6         61.16       -152.32       262.90 o
  15   4   6         20.52         88.26       286.28 o
 -17   5   6        101.94        223.41       259.09 o
 -16   5   6          6.93         68.53       171.58 o
 -15   5   6        199.69         51.75       173.43 o
 -14   5   6        178.48        287.12       233.30 o
 -13   5   6        126.19        265.71       151.89 o
 -12   5   6       2454.09       2391.60       292.29 o
 -11   5   6        540.49        594.87       103.48 o
 -10   5   6        427.87        339.13        93.26 o
  -9   5   6        121.43        126.15        76.33 o
  -8   5   6       2958.04       2922.62       217.28 o
  -7   5   6        853.70        953.94       100.07 o
  -6   5   6       2182.47       2114.77       123.94 o
  -5   5   6        370.99        303.26        71.80 o
  -4   5   6       5617.97       5436.77       167.91 o
  -3   5   6        139.82        162.39        45.34 o
  -2   5   6        913.67        882.12        72.91 o
  -1   5   6       7278.54       7453.50       129.33 o
   0   5   6      11326.61      11536.78       188.96 o
   1   5   6       2292.89       2381.56        95.82 o
   2   5   6      10698.67      10872.04       205.92 o
   3   5   6        143.92        202.37        45.89 o
   4   5   6       3738.64       3778.94       166.04 o
   5   5   6       1444.73       1581.15       134.90 o
   6   5   6        150.48         84.76        92.91 o
   7   5   6       3930.07       4299.26       226.32 o
   8   5   6        720.73        750.86       114.29 o
   9   5   6       3468.20       3711.15       235.41 o
  10   5   6        449.61        379.40       170.87 o
  11   5   6        176.87        274.30       138.60 o
  12   5   6         81.68        -21.39       293.35 o
  13   5   6        149.98        -23.59       197.21 o
  14   5   6          8.69       -164.25       281.38 o
 -17   6   6        241.55        328.70       284.54 o
 -16   6   6        143.09         90.18       171.45 o
 -15   6   6        109.04        246.25       243.38 o
 -14   6   6         33.69       -202.32       143.82 o
 -13   6   6       1529.61       1400.74       234.54 o
 -12   6   6         29.88        157.12       138.45 o
 -11   6   6       1829.44       1935.35       230.05 o
 -10   6   6        271.99        122.23        91.04 o
  -9   6   6        479.94        648.30       168.98 o
  -8   6   6        567.84        571.60        88.18 o
  -7   6   6       1196.23       1279.06       108.89 o
  -6   6   6        564.09        733.56        86.27 o
  -5   6   6       4732.70       4868.13       190.78 o
  -4   6   6       1193.25       1267.91        91.56 o
  -3   6   6       3612.45       3485.40       106.65 o
  -2   6   6          5.32          5.76        30.63 o
  -1   6   6        302.90        332.12        53.26 o
   0   6   6       3311.16       3325.42       102.59 o
   1   6   6       2048.25       1875.69       102.56 o
   2   6   6      16209.44      16041.99       311.61 o
   3   6   6       1444.56       1585.52        77.24 o
   4   6   6        104.60         58.88        57.78 o
   5   6   6       5524.40       5509.91       182.06 o
   6   6   6       2272.61       2293.10       161.05 o
   7   6   6        282.17        314.25       132.25 o
   8   6   6       1769.79       1813.99       165.38 o
   9   6   6        373.06        251.61       122.64 o
  10   6   6        532.65        546.30       143.87 o
  11   6   6         12.72        311.71       184.02 o
  12   6   6         65.35        161.16       183.39 o
  13   6   6          1.99          1.63       190.63 o
  14   6   6        842.65        695.31       259.48 o
 -17   7   6          4.44        520.75       305.80 o
 -16   7   6         22.67          8.07       171.17 o
 -15   7   6         25.10       -219.89       185.81 o
 -14   7   6       2065.35       1873.85       344.53 o
 -13   7   6         50.39        344.08       173.41 o
 -12   7   6      11129.94      11625.63       478.06 o
 -11   7   6        829.53        812.37       257.22 o
 -10   7   6       7535.50       7449.54       306.85 o
  -9   7   6        773.45        844.94       104.45 o
  -8   7   6       1053.09       1213.71       112.40 o
  -7   7   6        243.06        188.82        98.32 o
  -6   7   6       8065.88       8215.25       218.70 o
  -5   7   6       1968.94       1941.65       109.88 o
  -4   7   6      17215.71      17239.44       279.40 o
  -3   7   6       3355.49       3595.38       155.88 o
  -2   7   6      15218.03      14928.89       267.78 o
  -1   7   6       1533.45       1600.81        75.31 o
   0   7   6       1700.41       1642.33        77.54 o
   1   7   6       2092.26       2134.17        95.49 o
   2   7   6       7673.11       7485.66       189.70 o
   3   7   6       1213.38       1276.75       131.92 o
   4   7   6       3951.50       4175.07       154.38 o
   5   7   6       2047.29       1926.41       133.51 o
   6   7   6         13.45         24.00        72.42 o
   7   7   6        114.55        126.57       126.27 o
   8   7   6       1046.67        924.60       135.45 o
   9   7   6          1.09        234.38       137.04 o
  10   7   6        216.27        243.81       181.79 o
  11   7   6         12.97       -128.73       165.91 o
  12   7   6        585.18        442.28       411.25 o
  13   7   6        171.20         54.80       193.69 o
  14   7   6         75.79        133.40       213.14 o
 -16   8   6        187.79        -70.04       184.74 o
 -15   8   6         25.99         81.97       176.68 o
 -14   8   6         11.48        -49.47       204.89 o
 -13   8   6        153.95         52.09       195.42 o
 -12   8   6        157.79        359.94       344.18 o
 -11   8   6        341.76        288.26       136.18 o
 -10   8   6        152.15        -98.04       113.44 o
  -9   8   6          2.25          4.56        88.96 o
  -8   8   6       1905.66       1795.25       170.54 o
  -7   8   6         56.74         81.56        68.61 o
  -6   8   6       2469.34       2257.22       260.77 o
  -5   8   6       1954.44       2084.69       105.69 o
  -4   8   6          3.99        -17.50        51.62 o
  -3   8   6       4081.42       4031.98       162.26 o
  -2   8   6       3953.26       3853.66       135.35 o
  -1   8   6       2895.30       2958.32        97.59 o
   0   8   6       6460.03       6261.76       193.51 o
   1   8   6        158.97         82.50        52.95 o
   2   8   6      11387.01      11091.74       236.66 o
   3   8   6       1998.72       1927.65       127.45 o
   4   8   6       2981.66       3107.98       172.66 o
   5   8   6       1741.31       1818.29       140.40 o
   6   8   6       3434.99       3121.20       182.82 o
   7   8   6       1453.00       1309.15       144.04 o
   8   8   6       2615.60       2337.89       215.45 o
   9   8   6          0.45        221.69       163.75 o
  10   8   6       1043.06       1468.63       407.08 o
  11   8   6          0.54        -24.87       177.80 o
  12   8   6        353.35        827.06       231.42 o
  13   8   6          5.68       -150.04       197.25 o
 -16   9   6        194.14        382.24       205.64 o
 -15   9   6         88.52        -90.35       176.05 o
 -14   9   6       1280.70        837.82       264.98 o
 -13   9   6          0.37       -164.86       182.85 o
 -12   9   6       1137.37        786.91       244.10 o
 -11   9   6        204.44        347.57       200.92 o
 -10   9   6       1651.66       1730.99       188.57 o
  -9   9   6          0.53         26.76        92.97 o
  -8   9   6        650.44        558.95       110.14 o
  -7   9   6        190.56        214.30        78.18 o
  -6   9   6       2619.67       2693.13       147.39 o
  -5   9   6        231.21        217.95        82.97 o
  -4   9   6        399.86        403.40        68.38 o
  -3   9   6        343.31        249.04        72.22 o
  -2   9   6       1087.59        957.54        79.82 o
  -1   9   6       1990.37       2055.01       122.05 o
   0   9   6       2232.39       2398.42       121.67 o
   1   9   6        169.81        123.31        72.11 o
   2   9   6       3227.98       3160.87       156.50 o
   3   9   6         56.48         36.92        64.90 o
   4   9   6         84.24        128.13        73.46 o
   5   9   6         41.98         80.80        84.56 o
   6   9   6       1077.90       1090.99       150.47 o
   7   9   6       2440.31       2353.63       206.81 o
   8   9   6        264.90        352.20       185.99 o
   9   9   6       1331.35       1127.29       229.76 o
  10   9   6        199.54        263.62       184.30 o
  11   9   6        213.82        202.60       191.42 o
  12   9   6         13.77        343.53       207.03 o
  13   9   6          2.52          7.31       203.79 o
 -15  10   6        457.04        846.70       237.07 o
 -14  10   6        218.36        225.13       237.02 o
 -13  10   6        681.34        380.36       244.78 o
 -12  10   6          9.49          4.88       192.92 o
 -11  10   6        856.41       1560.04       282.00 o
 -10  10   6          1.01         59.56       176.25 o
  -9  10   6       2162.54       2210.88       290.10 o
  -8  10   6         60.23        -53.20        81.79 o
  -7  10   6       2616.26       2770.30       168.04 o
  -6  10   6       1954.75       1937.56       133.02 o
  -5  10   6       4960.29       4877.52       184.39 o
  -4  10   6       1043.35        949.66        91.66 o
  -3  10   6       1375.78       1533.15       125.55 o
  -2  10   6         40.00          5.92        56.65 o
  -1  10   6         23.97         -8.87        59.59 o
   0  10   6        369.33        374.49        75.02 o
   1  10   6        940.51        996.04        91.11 o
   2  10   6       1277.83       1432.57       115.23 o
   3  10   6       1518.15       1342.85       145.92 o
   4  10   6       2506.03       2315.58       191.59 o
   5  10   6        166.92         41.30       110.04 o
   6  10   6         40.47         41.67       139.79 o
   7  10   6         11.82        -79.02       145.17 o
   8  10   6        199.61        212.85       171.19 o
   9  10   6         22.94       -171.75       156.64 o
  10  10   6        289.51        382.98       195.68 o
  11  10   6          3.58        266.65       183.93 o
  12  10   6        304.88        279.50       208.17 o
 -15  11   6        157.38        306.28       221.85 o
 -14  11   6        153.44        105.84       195.55 o
 -13  11   6        663.70       1024.02       286.20 o
 -12  11   6         11.25       -189.04       218.79 o
 -11  11   6         13.82        -59.11       180.70 o
 -10  11   6        362.13        274.75       188.30 o
  -9  11   6          3.71       -116.75       178.31 o
  -8  11   6        726.71        671.33       144.84 o
  -7  11   6       1692.22       1965.97       187.84 o
  -6  11   6        533.21        541.00       109.87 o
  -5  11   6       6646.08       6549.37       200.92 o
  -4  11   6        760.43        813.09        88.99 o
  -3  11   6       3452.50       3546.70       178.60 o
  -2  11   6        918.76        994.13       101.92 o
  -1  11   6       3087.94       3347.42       159.35 o
   0  11   6         30.74        -27.78        71.76 o
   1  11   6       4855.42       5152.95       184.36 o
   2  11   6        585.23        652.63       146.82 o
   3  11   6       3006.62       3167.21       299.96 o
   4  11   6        194.09        306.76       141.54 o
   5  11   6        937.50       1092.82       286.99 o
   6  11   6        196.62         24.29       167.37 o
   7  11   6       2859.49       2566.36       286.71 o
   8  11   6         11.69          9.14       181.81 o
   9  11   6       1734.35       1939.42       279.28 o
  10  11   6        203.31        -11.59       169.20 o
  11  11   6        676.11        737.68       224.83 o
 -14  12   6          3.47         -7.00       186.76 o
 -13  12   6        697.49       1038.35       296.31 o
 -12  12   6         80.29        144.68       220.11 o
 -11  12   6       1082.97        716.66       245.59 o
 -10  12   6         48.74         94.56       209.83 o
  -9  12   6       1327.92       1383.50       239.66 o
  -8  12   6        514.69        478.42       153.60 o
  -7  12   6       7058.60       7798.68       389.04 o
  -6  12   6       1408.69       1328.89       167.61 o
  -5  12   6       4889.10       5234.75       380.43 o
  -4  12   6        403.16        479.10       159.62 o
  -3  12   6       2102.72       2097.30       168.83 o
  -2  12   6         31.49         81.56        70.61 o
  -1  12   6       1064.56       1123.08       108.86 o
   0  12   6         61.31          8.59        88.89 o
   1  12   6       4575.72       4353.99       198.32 o
   2  12   6       1866.42       1780.84       247.14 o
   3  12   6       2052.57       1782.84       248.21 o
   4  12   6          2.24       -102.36       139.88 o
   5  12   6       1671.06       1684.54       359.66 o
   6  12   6        100.27         30.41       155.93 o
   7  12   6        300.54        275.07       179.92 o
   8  12   6         35.06        -87.49       202.17 o
   9  12   6        265.49       -109.28       164.36 o
  10  12   6          6.66       -179.79       170.50 o
  11  12   6         56.74       -129.20       182.17 o
 -13  13   6          2.77        210.71       197.02 o
 -12  13   6        836.42        537.38       264.18 o
 -11  13   6         47.99        -40.97       259.73 o
 -10  13   6        425.73        191.64       199.82 o
  -9  13   6        280.29         -8.98       139.74 o
  -8  13   6        216.43        -92.83       233.86 o
  -7  13   6        153.78        306.37       141.48 o
  -6  13   6        202.07        338.21       132.16 o
  -5  13   6          9.42        -48.35       107.43 o
  -4  13   6        754.87        821.84       126.23 o
  -3  13   6          0.77         61.65        87.47 o
  -2  13   6        329.32        318.51        88.93 o
  -1  13   6          3.71       -100.50        78.78 o
   0  13   6       1163.77       1188.28       123.89 o
   1  13   6       1669.62       1589.89       232.32 o
   2  13   6       1730.91       1989.58       308.15 o
   3  13   6          1.93       -179.72       132.59 o
   4  13   6         63.37        -61.09       148.61 o
   5  13   6        118.09        152.88       205.83 o
   6  13   6        740.17        512.07       185.37 o
   7  13   6        981.00       1202.07       233.64 o
   8  13   6          0.61         54.53       177.31 o
   9  13   6        952.31       1306.01       412.33 o
  10  13   6        289.41         69.23       191.42 o
 -12  14   6        105.53        183.41       311.42 o
 -11  14   6        458.55        860.12       260.66 o
 -10  14   6          4.81         77.14       211.66 o
  -9  14   6         72.21         79.93       189.83 o
  -8  14   6       1098.16       1159.10       201.67 o
  -7  14   6        143.63         95.76       139.61 o
  -6  14   6        651.82        512.68       182.96 o
  -5  14   6         28.25       -130.22        96.95 o
  -4  14   6          0.50        172.09        98.73 o
  -3  14   6       1217.97       1669.43       201.38 o
  -2  14   6         24.06         64.61       102.13 o
  -1  14   6        496.96        699.56       169.75 o
   0  14   6        863.78        732.12       181.83 o
   1  14   6        364.30        255.91       239.26 o
   2  14   6       1690.24       1151.18       196.76 o
   3  14   6         55.60         60.92       154.27 o
   4  14   6        705.28        682.09       216.86 o
   5  14   6        361.63        655.27       193.80 o
   6  14   6        144.38         68.87       174.51 o
   7  14   6         23.14       -151.87       172.61 o
   8  14   6        118.66          4.22       183.62 o
   9  14   6          8.85         53.17       193.55 o
 -10  15   6       1107.07        710.77       409.43 o
  -9  15   6         61.76       -104.76       192.45 o
  -8  15   6        167.75         -8.44       142.72 o
  -7  15   6          2.14       -195.35       130.23 o
  -6  15   6        600.58        716.51       147.80 o
  -5  15   6         86.56         75.99       109.52 o
  -4  15   6       2594.92       2745.39       221.64 o
  -3  15   6        211.31        101.54        98.43 o
  -2  15   6       1511.50       1745.16       569.37 o
  -1  15   6          5.07         18.40       184.25 o
   0  15   6       2065.85       2199.10       315.25 o
   1  15   6         49.43         72.62       143.36 o
   2  15   6       2359.09       2425.19       261.97 o
   3  15   6          1.02         86.73       152.53 o
   4  15   6        359.49         95.74       169.46 o
   5  15   6         32.84        173.19       177.74 o
   6  15   6         18.63          8.63       175.25 o
   7  15   6         40.27         -1.53       187.55 o
  -9  16   6         56.25          8.99       226.47 o
  -8  16   6        385.21        343.23       195.51 o
  -7  16   6        509.79        773.59       187.50 o
  -6  16   6        246.92        403.95       155.39 o
  -5  16   6        538.49        502.49       140.70 o
  -4  16   6          1.27         29.95       148.80 o
  -3  16   6          0.54         51.24       100.86 o
  -2  16   6        119.17        371.82       197.17 o
  -1  16   6         13.40        312.65       205.83 o
   0  16   6        965.89        634.60       177.03 o
   1  16   6         56.73       -118.74       189.63 o
   2  16   6        513.02        429.03       176.15 o
   3  16   6        174.04        133.27       164.12 o
   4  16   6        302.63        200.96       183.55 o
   5  16   6        101.89         18.92       171.74 o
   6  16   6        542.12       1001.94       232.05 o
  -7  17   6          9.51        -50.03       157.76 o
  -6  17   6        477.47        911.98       321.71 o
  -5  17   6         49.91        232.31       134.82 o
  -4  17   6        533.47        943.39       237.66 o
  -3  17   6         33.99         30.35       186.51 o
  -2  17   6        237.41        327.71       307.08 o
  -1  17   6        146.08        593.21       234.26 o
   0  17   6          7.85        338.06       158.67 o
   1  17   6        186.79        313.90       169.22 o
   2  17   6        217.94        302.40       185.69 o
   3  17   6          1.16        171.27       178.11 o
   4  17   6        113.48        382.00       200.99 o
  -2  18   6        452.78        237.98       376.17 o
  -1  18   6          1.31         24.15       212.39 o
 -17   0   7        965.73       1064.53       473.41 o
 -15   0   7       1020.31        847.02       373.61 o
 -13   0   7       2931.38       4032.92       593.68 o
 -11   0   7       9430.09       9811.05       726.74 o
  -9   0   7      14810.66      15113.21       831.66 o
  -7   0   7       3197.75       2965.83       381.28 o
  -5   0   7      12414.24      11841.02       438.57 o
  -3   0   7      33613.33      33149.51       860.38 o
  -1   0   7      22728.52      21391.84       436.94 o
   1   0   7      25254.99      23998.79       489.24 o
   3   0   7       8177.89       7574.45       373.72 o
   5   0   7        524.50        553.90       186.76 o
   7   0   7       1862.39       1672.09       264.11 o
   9   0   7       3748.19       4390.94       432.45 o
  11   0   7         69.95       -297.13       215.31 o
  13   0   7         38.62       -295.88       197.25 o
 -18   1   7        434.71        206.74       280.33 o
 -17   1   7        296.85        -67.23       350.58 o
 -16   1   7        204.24        129.65       236.09 o
 -15   1   7        238.93        556.01       245.14 o
 -14   1   7        157.95        296.52       225.83 o
 -13   1   7         74.90         45.90       253.34 o
 -12   1   7        410.98        313.35       182.16 o
 -11   1   7       2091.44       1551.53       258.28 o
 -10   1   7       1633.72       1631.13       249.63 o
  -9   1   7        260.60         85.67       120.22 o
  -8   1   7       4540.06       4988.72       358.27 o
  -7   1   7      15515.86      14761.15      1228.30 o
  -6   1   7       3765.80       3744.92       227.95 o
  -5   1   7       2837.50       2618.55       165.14 o
  -4   1   7       2418.75       2499.89       151.27 o
  -3   1   7         46.38        -22.24        57.69 o
  -2   1   7       3882.20       4270.36       129.21 o
  -1   1   7       3969.46       3840.18       110.92 o
   0   1   7       4496.81       4616.68       119.53 o
   1   1   7       7446.80       7355.33       162.63 o
   2   1   7         80.94        -11.42        54.72 o
   3   1   7      23671.89      22466.68       495.34 o
   4   1   7        350.13        381.19       135.81 o
   5   1   7       3579.79       3782.22       241.19 o
   6   1   7       2626.43       2585.34       210.47 o
   7   1   7       2127.26       2153.62       209.08 o
   8   1   7        536.70        368.60       192.43 o
   9   1   7       1825.10       1773.31       218.00 o
  10   1   7          2.20         18.63       153.28 o
  11   1   7       1487.34       1380.20       225.22 o
  12   1   7         49.33       -129.65       209.92 o
  13   1   7        161.21         34.03       179.21 o
  14   1   7         19.98         72.64       214.59 o
 -18   2   7        315.64        697.14       325.33 o
 -17   2   7         79.50       -220.07       228.46 o
 -16   2   7         12.06        260.74       267.41 o
 -15   2   7        769.31        799.26       445.26 o
 -14   2   7       1003.01        801.95       249.39 o
 -13   2   7       2721.56       3446.71       398.03 o
 -12   2   7        282.57        267.72       189.08 o
 -11   2   7       3124.61       3550.45       355.53 o
 -10   2   7        332.75        414.97       161.76 o
  -9   2   7       5698.72       6263.20       419.50 o
  -8   2   7        112.20        141.49       116.43 o
  -7   2   7       3365.10       3126.17       222.35 o
  -6   2   7       5539.60       5347.16       501.57 o
  -5   2   7       2820.46       2479.00       180.66 o
  -4   2   7       6358.10       6369.67       196.32 o
  -3   2   7      10831.82      10678.02       212.58 o
  -2   2   7         44.79          6.08        44.39 o
  -1   2   7       5444.74       5497.82       135.61 o
   0   2   7      16303.02      16163.94       256.68 o
   1   2   7       8148.48       8400.73       163.69 o
   2   2   7      13616.74      13488.91       253.95 o
   3   2   7       4539.43       4606.49       230.53 o
   4   2   7        952.03        889.79       162.42 o
   5   2   7       1587.86       1251.39       154.57 o
   6   2   7        239.99        339.20       172.49 o
   7   2   7        223.90         87.10       144.08 o
   8   2   7       5727.03       6105.70       333.91 o
   9   2   7        574.64        561.52       171.62 o
  10   2   7       2204.19       2056.50       241.51 o
  11   2   7       1008.52        966.16       197.86 o
  12   2   7        597.10        521.49       188.97 o
  13   2   7        310.08        189.86       192.06 o
  14   2   7        109.56         91.50       198.46 o
 -18   3   7       1878.94       1990.18       428.66 o
 -17   3   7        167.60       -341.25       235.15 o
 -16   3   7       1196.35        477.98       713.95 o
 -15   3   7         64.57       -113.92       183.26 o
 -14   3   7       1326.88       1400.71       337.78 o
 -13   3   7         98.29       -144.21       157.39 o
 -12   3   7       5931.41       5838.53       474.08 o
 -11   3   7          8.52       -141.37        97.11 o
 -10   3   7       3065.48       3301.59       377.45 o
  -9   3   7          8.99        -27.26       122.05 o
  -8   3   7       6027.07       6081.41       369.42 o
  -7   3   7        111.87          6.40        71.11 o
  -6   3   7      52020.85      52628.54       910.58 o
  -5   3   7       3234.15       3381.74       179.52 o
  -4   3   7      12887.61      13305.69       297.22 o
  -3   3   7        610.06        661.29        77.42 o
  -2   3   7       2069.13       2109.28        99.40 o
  -1   3   7         89.85         66.79        40.43 o
   0   3   7       2881.23       2820.74       135.94 o
   1   3   7        129.19        143.61        59.06 o
   2   3   7      13321.58      12640.70       215.16 o
   3   3   7       1781.60       1790.80       134.58 o
   4   3   7       2747.86       2971.32       223.09 o
   5   3   7        851.80        875.32       142.81 o
   6   3   7       2907.51       2990.64       193.35 o
   7   3   7        536.57        397.67       124.36 o
   8   3   7        951.50       1197.98       158.61 o
   9   3   7        512.90        507.23       141.85 o
  10   3   7       1085.21        872.09       192.62 o
  11   3   7         80.29        -17.27       151.67 o
  12   3   7         15.22       -164.45       158.17 o
  13   3   7          0.41        -91.23       176.56 o
  14   3   7        189.54        267.30       301.38 o
 -18   4   7        155.67       -138.18       394.08 o
 -17   4   7         56.59       -138.65       220.20 o
 -16   4   7        195.87        -77.22       241.16 o
 -15   4   7         57.69        113.55       176.42 o
 -14   4   7        121.15       -142.40       154.19 o
 -13   4   7          7.92       -116.49       138.43 o
 -12   4   7        636.23        702.69       178.57 o
 -11   4   7        230.71        230.02        99.81 o
 -10   4   7        763.78        729.71       114.88 o
  -9   4   7        291.63        332.49       105.84 o
  -8   4   7        928.95        929.16       116.83 o
  -7   4   7        674.78        618.12        99.82 o
  -6   4   7        299.63        294.50        77.77 o
  -5   4   7         20.86        -53.78        66.38 o
  -4   4   7        457.95        434.09        75.70 o
  -3   4   7        919.06       1154.11        99.82 o
  -2   4   7         58.81          7.28        45.78 o
  -1   4   7        820.03        799.71        64.73 o
   0   4   7      11700.58      11735.35       207.54 o
   1   4   7       1514.66       1512.63        93.07 o
   2   4   7       2187.30       1992.45       108.74 o
   3   4   7         76.50        143.68        68.30 o
   4   4   7         83.86        163.67        97.37 o
   5   4   7        324.61        382.14       149.27 o
   6   4   7       1725.96       1649.72       156.15 o
   7   4   7        686.57        584.74       124.51 o
   8   4   7       6874.01       7197.13       383.45 o
   9   4   7       1119.92        853.27       152.26 o
  10   4   7        782.46        837.83       160.32 o
  11   4   7          8.19         77.07       166.36 o
  12   4   7        181.41        341.84       183.50 o
  13   4   7          0.29       -233.33       260.49 o
  14   4   7        627.98        737.53       411.99 o
 -17   5   7          0.53        287.83       266.52 o
 -16   5   7        569.92        447.98       263.16 o
 -15   5   7          9.52        -18.81       168.09 o
 -14   5   7        266.65        318.74       180.68 o
 -13   5   7        152.26        326.92       157.14 o
 -12   5   7       7624.73       7882.17       449.97 o
 -11   5   7        568.06        437.13       150.94 o
 -10   5   7       1205.19       1407.05       140.65 o
  -9   5   7        338.15        267.85        86.36 o
  -8   5   7        114.59        149.25       108.16 o
  -7   5   7       3080.90       3266.41       181.31 o
  -6   5   7       7946.04       8306.84       286.99 o
  -5   5   7        214.15        285.59        83.55 o
  -4   5   7      23734.26      22358.66       419.33 o
  -3   5   7        259.41        183.72        58.98 o
  -2   5   7        981.08        898.84        76.13 o
  -1   5   7        924.43       1002.22        73.90 o
   0   5   7        892.36        972.43        76.84 o
   1   5   7        167.85         98.48        57.59 o
   2   5   7       2300.25       2302.99       123.72 o
   3   5   7         14.04        -85.21        56.81 o
   4   5   7       4675.98       4840.96       239.12 o
   5   5   7         36.70        -73.89        96.12 o
   6   5   7       2141.05       1992.45       163.68 o
   7   5   7        294.05        257.43       178.72 o
   8   5   7        165.75        115.51       118.59 o
   9   5   7        139.75        133.18       121.34 o
  10   5   7         84.08        -75.25       120.55 o
  11   5   7         79.98        -30.49       130.99 o
  12   5   7          3.04         16.40       194.46 o
  13   5   7         84.08       -297.20       200.51 o
  14   5   7         10.37       -407.66       271.78 o
 -17   6   7         99.74        -97.46       324.99 o
 -16   6   7         30.53         85.05       227.80 o
 -15   6   7        170.29       -237.47       202.84 o
 -14   6   7          1.65         58.42       153.89 o
 -13   6   7       5913.82       5872.66       407.96 o
 -12   6   7         59.79          0.66       133.31 o
 -11   6   7       8275.87       7564.54       421.84 o
 -10   6   7         11.15        -47.54        79.94 o
  -9   6   7        249.33        142.66        81.72 o
  -8   6   7        604.28        509.15       104.31 o
  -7   6   7         35.09         24.85        78.48 o
  -6   6   7         98.68         58.25        75.06 o
  -5   6   7       4517.67       4615.33       250.88 o
  -4   6   7       1874.31       2047.07       117.11 o
  -3   6   7       8774.55       8726.83       199.69 o
  -2   6   7       1482.53       1701.45        91.53 o
  -1   6   7       3840.97       3834.66       109.61 o
   0   6   7       3267.92       3605.52       115.20 o
   1   6   7       2087.65       2033.06       102.52 o
   2   6   7         23.70         37.54        57.86 o
   3   6   7       6818.27       6796.36       181.51 o
   4   6   7        336.18        140.37       143.01 o
   5   6   7        646.70        723.51        93.25 o
   6   6   7        719.16        649.01       115.57 o
   7   6   7        969.65        701.71       228.57 o
   8   6   7       1242.08       1088.65       154.16 o
   9   6   7        407.03        223.46       126.23 o
  10   6   7        152.44         17.53       159.66 o
  11   6   7        684.67        371.87       219.74 o
  12   6   7         78.35        -13.42       186.86 o
  13   6   7        145.61         37.66       209.73 o
 -17   7   7        391.97        214.30       237.19 o
 -16   7   7        190.29         22.36       238.89 o
 -15   7   7        298.89        443.49       276.37 o
 -14   7   7        225.33        723.06       259.09 o
 -13   7   7         20.96        126.71       151.27 o
 -12   7   7        965.82        972.58       230.36 o
 -11   7   7          2.94         -2.52       129.73 o
 -10   7   7        473.09        706.77       146.93 o
  -9   7   7         13.42        216.96        97.47 o
  -8   7   7       1212.37       1242.80       135.80 o
  -7   7   7       2351.36       2567.46       166.37 o
  -6   7   7       1555.27       1654.78       148.19 o
  -5   7   7       3029.35       3246.78       148.07 o
  -4   7   7        517.24        534.02       101.92 o
  -3   7   7        774.33        881.89        89.04 o
  -2   7   7       2652.84       2730.69       133.38 o
  -1   7   7       2162.60       2041.50        96.38 o
   0   7   7       3178.36       3121.36       114.42 o
   1   7   7       1763.83       1752.81       122.83 o
   2   7   7       1764.45       1628.93       111.03 o
   3   7   7        779.56        818.77       104.46 o
   4   7   7         10.12         48.66        63.65 o
   5   7   7       2802.38       2910.69       131.55 o
   6   7   7         29.99        167.62        79.34 o
   7   7   7       3015.70       2809.65       236.89 o
   8   7   7          1.79        -23.12       120.96 o
   9   7   7        853.97        832.88       217.28 o
  10   7   7        279.42        167.79       183.74 o
  11   7   7         97.44        -20.10       165.68 o
  12   7   7          5.52        -61.25       202.55 o
  13   7   7        217.39         79.14       216.28 o
 -16   8   7         17.40       -164.24       218.74 o
 -15   8   7        628.55        328.64       243.23 o
 -14   8   7         25.58        -73.57       199.08 o
 -13   8   7       3395.71       3769.44       429.92 o
 -12   8   7          3.19        260.66       548.90 o
 -11   8   7       5018.59       5237.38       348.03 o
 -10   8   7        235.00        -36.64       106.05 o
  -9   8   7       3067.07       3134.43       207.25 o
  -8   8   7        715.76       1041.38       131.52 o
  -7   8   7       2203.39       2193.28       158.80 o
  -6   8   7        635.29        591.12        87.90 o
  -5   8   7       6252.25       5949.57       188.80 o
  -4   8   7        696.65        808.06        94.52 o
  -3   8   7       5291.41       5384.11       252.16 o
  -2   8   7        369.36        371.45        71.02 o
  -1   8   7       3692.62       3711.11       128.27 o
   0   8   7          5.99        -19.80        51.67 o
   1   8   7       8646.60       9015.76       232.78 o
   2   8   7       1089.37       1048.26        96.87 o
   3   8   7       9030.45       8476.68       222.00 o
   4   8   7        661.37        680.65       140.49 o
   5   8   7        189.11        322.13        98.65 o
   6   8   7        134.37        256.83        91.46 o
   7   8   7         15.63         41.02       120.78 o
   8   8   7        112.23        233.91       178.66 o
   9   8   7        295.66        539.10       199.23 o
  10   8   7        147.08        415.79       194.56 o
  11   8   7        499.00        600.54       224.23 o
  12   8   7         65.98         82.89       271.18 o
  13   8   7         38.12         94.65       225.48 o
 -16   9   7        336.70        558.47       220.85 o
 -15   9   7        162.59        287.58       252.18 o
 -14   9   7         49.38         22.19       208.97 o
 -13   9   7         27.11        -80.30       195.51 o
 -12   9   7        545.20        740.06       246.07 o
 -11   9   7          0.14        496.24       210.53 o
 -10   9   7          7.45        -21.82       219.26 o
  -9   9   7        284.39        210.51       223.09 o
  -8   9   7        865.76        854.09       131.59 o
  -7   9   7       4474.67       4523.78       182.64 o
  -6   9   7       4688.78       4813.26       197.51 o
  -5   9   7       2249.30       2147.07       150.78 o
  -4   9   7       3828.48       4134.43       184.68 o
  -3   9   7        374.27        427.91        80.47 o
  -2   9   7        179.75         80.11        56.29 o
  -1   9   7       2143.47       2249.26       108.92 o
   0   9   7         98.09         61.06        48.82 o
   1   9   7       7208.00       7757.68       240.54 o
   2   9   7         28.81         -5.51        73.85 o
   3   9   7       2329.96       2465.12       145.37 o
   4   9   7       3091.30       3002.56       171.12 o
   5   9   7       1412.39       1044.94       139.34 o
   6   9   7       1024.54       1242.41       142.61 o
   7   9   7        646.44        421.96       197.29 o
   8   9   7        187.07        -24.63       158.59 o
   9   9   7        753.63        630.25       209.24 o
  10   9   7          7.99        163.24       189.76 o
  11   9   7        452.51        263.70       203.43 o
  12   9   7          5.77        111.48       195.71 o
 -15  10   7        111.79         -7.36       249.50 o
 -14  10   7        396.38         97.28       215.79 o
 -13  10   7        138.25         32.27       214.59 o
 -12  10   7        281.40         63.56       286.60 o
 -11  10   7        788.08        745.64       233.15 o
 -10  10   7          1.99        -15.62       159.83 o
  -9  10   7       1569.56       1283.92       241.74 o
  -8  10   7        146.73        268.05        98.30 o
  -7  10   7        924.03       1006.59       112.77 o
  -6  10   7       1604.51       1548.87       127.12 o
  -5  10   7        454.94        497.96        95.14 o
  -4  10   7       1930.24       2012.82       137.13 o
  -3  10   7        163.48        143.11        75.59 o
  -2  10   7       4037.83       4176.18       157.74 o
  -1  10   7        513.86        661.77        91.72 o
   0  10   7       4205.64       4270.62       171.73 o
   1  10   7         46.55         51.31        77.49 o
   2  10   7       4669.12       4722.30       229.61 o
   3  10   7        600.22        528.74       203.24 o
   4  10   7       2068.39       1873.44       186.91 o
   5  10   7        194.13        154.14       137.99 o
   6  10   7        332.53        579.16       177.31 o
   7  10   7         28.03        -69.42       162.93 o
   8  10   7       2430.69       2555.28       675.87 o
   9  10   7        234.69        205.41       181.72 o
  10  10   7       1405.42       1386.79       384.17 o
  11  10   7         12.29       -195.88       175.38 o
  12  10   7        164.12        -52.26       412.30 o
 -14  11   7        785.02        749.97       475.97 o
 -13  11   7          0.03        -81.86       198.82 o
 -12  11   7       1041.25       1101.94       284.02 o
 -11  11   7         24.83        274.11       192.40 o
 -10  11   7       1647.52       1445.69       268.82 o
  -9  11   7         43.76        -72.98       217.51 o
  -8  11   7       3281.26       3337.70       266.59 o
  -7  11   7        139.04        301.91       117.85 o
  -6  11   7       6186.78       6534.05       312.87 o
  -5  11   7         47.76        -88.22        72.14 o
  -4  11   7       5205.83       5290.30       229.89 o
  -3  11   7          0.17         -5.28        60.20 o
  -2  11   7       2248.89       2502.09       149.60 o
  -1  11   7         94.41        204.28        79.98 o
   0  11   7       1984.02       2358.38       145.23 o
   1  11   7        175.56        102.40        89.26 o
   2  11   7       1900.61       2286.04       289.91 o
   3  11   7        320.49        585.28       177.84 o
   4  11   7        767.75        848.05       173.28 o
   5  11   7         42.78        130.04       157.31 o
   6  11   7        385.92        231.82       302.43 o
   7  11   7         88.21        149.60       159.40 o
   8  11   7        623.05        432.30       193.19 o
   9  11   7          1.07         38.43       179.23 o
  10  11   7        563.51        694.61       317.59 o
  11  11   7        110.03        164.92       205.04 o
 -14  12   7         67.80         67.15       235.23 o
 -13  12   7        283.71        430.40       254.44 o
 -12  12   7         45.82       -142.28       194.90 o
 -11  12   7        553.95        526.21       236.52 o
 -10  12   7        333.28        347.17       199.89 o
  -9  12   7        591.90        606.30       200.81 o
  -8  12   7         10.23        193.16       144.42 o
  -7  12   7         58.86       -111.15       117.35 o
  -6  12   7       1659.17       1518.18       190.39 o
  -5  12   7         29.39        247.65       182.97 o
  -4  12   7        347.43        356.84       124.26 o
  -3  12   7         27.81        125.56        86.01 o
  -2  12   7         15.53         16.41        85.24 o
  -1  12   7        514.35        485.96       110.27 o
   0  12   7       1030.13       1102.77       143.03 o
   1  12   7        333.03        561.52       178.40 o
   2  12   7       2097.88       2033.91       256.09 o
   3  12   7         15.86        -63.13       133.23 o
   4  12   7         54.37        -61.36       136.78 o
   5  12   7        188.85        335.67       165.36 o
   6  12   7        290.43        129.50       185.53 o
   7  12   7         38.48        186.67       259.39 o
   8  12   7       1333.67       1452.43       283.13 o
   9  12   7         43.34       -140.42       175.12 o
  10  12   7       1076.43       1259.49       300.26 o
 -13  13   7          6.01       -316.67       371.05 o
 -12  13   7        495.48        112.96       223.02 o
 -11  13   7        351.28        367.22       348.02 o
 -10  13   7        331.85        230.99       211.77 o
  -9  13   7          0.73       -195.11       226.33 o
  -8  13   7        350.87        476.22       177.27 o
  -7  13   7        838.08        885.81       173.83 o
  -6  13   7        998.08       1240.54       177.41 o
  -5  13   7        272.67        281.14       149.96 o
  -4  13   7        855.14        919.39       166.95 o
  -3  13   7        319.65        253.92       102.41 o
  -2  13   7        800.33        739.01       133.52 o
  -1  13   7         88.49         -2.68        89.62 o
   0  13   7        905.92        992.19       148.11 o
   1  13   7       1244.23       1559.65       716.51 o
   2  13   7        196.35        234.68       203.56 o
   3  13   7       2610.27       2418.22       268.68 o
   4  13   7        274.93         74.54       160.25 o
   5  13   7        271.89        -27.61       158.07 o
   6  13   7        309.21        423.59       194.28 o
   7  13   7        164.18        128.11       189.01 o
   8  13   7        122.51        232.79       194.56 o
   9  13   7        139.45        -49.50       189.88 o
 -12  14   7         80.06        -35.39       224.38 o
 -11  14   7       1376.61       1884.12       336.41 o
 -10  14   7         77.43        258.72       209.49 o
  -9  14   7       1115.75       1552.89       272.97 o
  -8  14   7         64.64         93.88       149.01 o
  -7  14   7        260.83        539.00       157.70 o
  -6  14   7         21.16        128.39       132.82 o
  -5  14   7       1958.00       2234.70       231.54 o
  -4  14   7         99.22        180.62       102.79 o
  -3  14   7        445.94        549.10       153.65 o
  -2  14   7          2.50        247.48       137.69 o
  -1  14   7        493.83        478.49       126.35 o
   0  14   7         57.06         17.57       101.83 o
   1  14   7       2220.67       1803.47       312.03 o
   2  14   7         12.15        -16.94       344.17 o
   3  14   7       1446.60       1244.55       219.41 o
   4  14   7          2.14        -42.45       154.22 o
   5  14   7          0.52       -163.40       159.79 o
   6  14   7         77.92        -52.31       225.84 o
   7  14   7         17.92        175.87       194.33 o
   8  14   7        142.78        161.07       197.14 o
 -10  15   7         47.81        368.80       620.55 o
  -9  15   7         67.26        115.30       194.40 o
  -8  15   7          6.70        -16.61       147.45 o
  -7  15   7        292.01        224.75       247.19 o
  -6  15   7          2.82        272.84       126.20 o
  -5  15   7          5.69        117.42       148.14 o
  -4  15   7         37.92         25.22       114.50 o
  -3  15   7        120.37        140.84       103.85 o
  -2  15   7         56.39         38.55       103.34 o
  -1  15   7        215.34        286.38       241.82 o
   0  15   7         11.29        -20.44       198.60 o
   1  15   7        275.15        254.86       209.80 o
   2  15   7         12.33        -12.46       144.29 o
   3  15   7        391.55        341.13       186.89 o
   4  15   7         21.95        -93.33       175.20 o
   5  15   7        113.77         -8.70       176.92 o
   6  15   7          5.07        -59.98       177.67 o
   7  15   7        507.07        173.54       199.12 o
  -9  16   7        774.34        844.76       255.72 o
  -8  16   7         93.07        253.72       227.75 o
  -7  16   7        292.09        316.28       159.06 o
  -6  16   7         23.77        -66.22       235.42 o
  -5  16   7       1743.52       1820.01       238.71 o
  -4  16   7         33.10         85.53       117.67 o
  -3  16   7       1521.97       1705.23       178.12 o
  -2  16   7        114.12         60.39       199.57 o
  -1  16   7        259.76        311.74       212.36 o
   0  16   7         72.80        220.58       218.38 o
   1  16   7        396.76        609.67       215.78 o
   2  16   7          0.89         55.62       169.97 o
   3  16   7       1219.16       1016.26       228.03 o
   4  16   7        470.63        781.19       270.65 o
   5  16   7        290.98        453.95       208.15 o
  -6  17   7        816.26       1015.23       363.37 o
  -5  17   7         76.34        357.92       146.44 o
  -4  17   7       1413.84       2071.27       313.57 o
  -3  17   7        207.76        259.70       215.08 o
  -2  17   7        193.38        352.25       225.78 o
  -1  17   7        668.86        745.42       261.21 o
   0  17   7         48.13        150.30       164.32 o
   1  17   7        305.38        609.27       199.47 o
   2  17   7        195.88        431.45       192.33 o
   3  17   7        234.64        198.00       191.09 o
 -18   0   8         51.45       -261.01       355.70 o
 -16   0   8         49.09       -145.86       304.52 o
 -14   0   8          6.38        -23.03       263.57 o
 -12   0   8          5.04        186.80       245.66 o
 -10   0   8         11.19       -102.36       174.01 o
  -8   0   8       1171.49       1235.98       276.37 o
  -6   0   8       5570.85       4956.70       481.08 o
  -4   0   8       1228.75       1363.58       509.23 o
  -2   0   8        154.09        151.05        76.10 o
   0   0   8       1259.79       1043.17        99.59 o
   2   0   8      23833.33      22828.49       603.16 o
   4   0   8       8320.16       8411.30       619.27 o
   6   0   8       3620.81       3708.52       364.44 o
   8   0   8         89.58        358.31       222.21 o
  10   0   8       3126.91       4254.30       460.29 o
  12   0   8        477.68        555.91       292.53 o
  14   0   8        414.83        532.07       327.06 o
 -18   1   8        741.34        484.41       312.89 o
 -17   1   8         10.83        343.71       270.97 o
 -16   1   8        189.05        150.58       233.40 o
 -15   1   8        181.38         50.72       200.24 o
 -14   1   8       2166.05       1891.71       809.91 o
 -13   1   8         43.06         11.99       174.42 o
 -12   1   8       6148.88       6717.11       511.92 o
 -11   1   8        205.77        290.66       171.44 o
 -10   1   8      14456.91      14815.87       613.28 o
  -9   1   8        749.42        970.46       191.57 o
  -8   1   8       6774.97       6411.29       414.91 o
  -7   1   8       1810.38       2185.39       233.15 o
  -6   1   8       3534.11       3090.00       268.69 o
  -5   1   8       1276.31       1341.73       149.38 o
  -4   1   8       5066.22       5144.00       290.68 o
  -3   1   8        489.07        480.32        99.14 o
  -2   1   8       2398.41       2036.51       100.00 o
  -1   1   8       1454.16       1530.22        82.56 o
   0   1   8       5656.70       5472.55       139.67 o
   1   1   8       3334.63       3471.39       146.85 o
   2   1   8      15998.16      15913.80       413.13 o
   3   1   8       1377.16       1323.80       109.08 o
   4   1   8       5380.69       5912.27       401.65 o
   5   1   8          7.91        176.71       118.27 o
   6   1   8          1.79       -121.18       119.49 o
   7   1   8        876.42        872.05       169.49 o
   8   1   8        846.29        820.90       196.28 o
   9   1   8       1632.81       1505.09       318.75 o
  10   1   8        112.39        165.57       159.75 o
  11   1   8        548.54        597.74       199.46 o
  12   1   8        322.51        197.32       177.94 o
  13   1   8          5.82       -125.00       183.84 o
  14   1   8          6.45         24.94       201.44 o
 -18   2   8         66.53       -197.02       263.72 o
 -17   2   8        894.29        654.39       414.55 o
 -16   2   8          2.38        -64.18       226.17 o
 -15   2   8       1437.84       1239.95       479.80 o
 -14   2   8          0.49       -113.98       229.03 o
 -13   2   8       1456.85       1096.67       276.37 o
 -12   2   8         85.22        145.97       166.49 o
 -11   2   8       3663.12       3929.33       379.47 o
 -10   2   8        266.03        121.29       153.77 o
  -9   2   8       5199.60       5346.47       391.37 o
  -8   2   8        781.91        935.31       182.73 o
  -7   2   8       4350.15       3712.75       307.35 o
  -6   2   8        649.91        632.80       116.18 o
  -5   2   8      13825.28      13896.20       412.13 o
  -4   2   8        568.71        722.72       104.73 o
  -3   2   8      10840.47      10156.20       255.90 o
  -2   2   8        144.53         66.76        51.75 o
  -1   2   8      26801.83      26924.54       382.29 o
   0   2   8        281.81        278.82        66.95 o
   1   2   8       1146.16       1054.16        83.84 o
   2   2   8       1468.49       1516.75       105.19 o
   3   2   8       1377.88       1274.34       104.68 o
   4   2   8        366.04        303.07       137.49 o
   5   2   8        673.98        915.12       149.75 o
   6   2   8          1.93        -46.21       119.66 o
   7   2   8       3722.07       4061.78       278.80 o
   8   2   8        620.24        835.13       176.49 o
   9   2   8        684.98        673.11       181.17 o
  10   2   8        160.64        200.34       165.40 o
  11   2   8        716.48        671.41       240.82 o
  12   2   8          2.34         -8.30       171.44 o
  13   2   8         63.40        -73.18       186.19 o
  14   2   8         96.29          7.09       224.70 o
 -18   3   8         20.24        -68.65       280.39 o
 -17   3   8        571.12        553.59       294.34 o
 -16   3   8          8.97       -296.45       197.63 o
 -15   3   8         44.04        -14.47       191.81 o
 -14   3   8       1408.44       1612.07       310.83 o
 -13   3   8         66.75        -76.77       170.09 o
 -12   3   8        838.14        445.70       206.58 o
 -11   3   8         41.38         20.73       115.99 o
 -10   3   8          3.88        -81.33       124.97 o
  -9   3   8       2315.95       2521.06       277.39 o
  -8   3   8        244.96        192.25       127.33 o
  -7   3   8       1881.27       2111.50       198.57 o
  -6   3   8         58.23         -9.69        79.59 o
  -5   3   8       3627.33       3628.37       204.46 o
  -4   3   8        395.01        540.19        82.95 o
  -3   3   8        112.60        186.44        68.25 o
  -2   3   8        114.76        217.76        61.13 o
  -1   3   8       5114.01       5052.30       144.39 o
   0   3   8       3473.98       3624.12       139.34 o
   1   3   8       7410.23       7227.16       210.86 o
   2   3   8       1124.86       1148.81       115.78 o
   3   3   8         51.91         80.82        79.18 o
   4   3   8       2054.13       2252.74       185.35 o
   5   3   8         32.60         47.48        97.58 o
   6   3   8         25.55       -143.16       101.79 o
   7   3   8       3119.96       3158.97       324.29 o
   8   3   8         11.31        182.66       142.31 o
   9   3   8       3134.32       3297.56       422.91 o
  10   3   8         47.13        -73.25       148.95 o
  11   3   8       1105.12        858.37       202.11 o
  12   3   8        304.19        423.62       197.62 o
  13   3   8        113.79        190.98       217.11 o
  14   3   8         45.81       -198.45       304.50 o
 -18   4   8         31.97        -12.79       424.79 o
 -17   4   8        882.71        761.81       327.45 o
 -16   4   8         20.94        183.35       244.78 o
 -15   4   8       1191.66        878.49       283.18 o
 -14   4   8          0.14       -102.97       165.26 o
 -13   4   8       2187.22       2545.08       345.76 o
 -12   4   8       1095.02        875.26       223.42 o
 -11   4   8       3154.04       3416.18       394.45 o
 -10   4   8         22.19        -18.67        95.40 o
  -9   4   8         19.89        -78.58       217.51 o
  -8   4   8       3379.05       2987.58       367.21 o
  -7   4   8       4996.08       4684.50       278.34 o
  -6   4   8        546.31        438.70       101.32 o
  -5   4   8      29643.32      28323.98       588.04 o
  -4   4   8          9.37         55.50        62.87 o
  -3   4   8      20638.79      20531.67       403.86 o
  -2   4   8       4052.72       3987.03       153.35 o
  -1   4   8        421.10        375.16        55.60 o
   0   4   8       1908.42       1858.92       105.47 o
   1   4   8       1081.27       1143.48        90.70 o
   2   4   8       2970.95       3132.98       177.88 o
   3   4   8       7295.36       7457.50       248.97 o
   4   4   8         92.87        126.08        93.48 o
   5   4   8       2710.01       2935.83       196.93 o
   6   4   8          9.90       -145.62        97.08 o
   7   4   8       1333.77       1169.24       155.74 o
   8   4   8         17.03        -88.38       113.85 o
   9   4   8        916.88        570.31       179.67 o
  10   4   8         82.86        -73.73       124.02 o
  11   4   8        644.99        501.79       187.95 o
  12   4   8         35.25        -40.76       198.09 o
  13   4   8        155.03        112.65       454.22 o
 -17   5   8        561.42        473.41       422.23 o
 -16   5   8          3.09       -225.19       291.72 o
 -15   5   8         23.03        -75.00       199.02 o
 -14   5   8         17.33       -146.21       169.37 o
 -13   5   8        195.36         42.37       176.42 o
 -12   5   8       1627.16       2155.01       309.40 o
 -11   5   8        323.48        326.64       173.73 o
 -10   5   8       2639.76       1989.65       266.67 o
  -9   5   8        285.89        243.13       145.59 o
  -8   5   8        259.30        138.38       127.06 o
  -7   5   8         55.01         20.95        84.34 o
  -6   5   8        884.23        813.10       116.30 o
  -5   5   8        730.17        641.80        91.96 o
  -4   5   8       3381.28       3105.51       260.35 o
  -3   5   8       1601.15       1716.46       116.29 o
  -2   5   8       1231.52       1278.42        90.67 o
  -1   5   8       1105.86       1223.83        83.68 o
   0   5   8       1956.69       1990.75       107.88 o
   1   5   8       3580.13       3383.81       138.81 o
   2   5   8       2603.04       2801.24       157.85 o
   3   5   8        105.65          9.32       113.30 o
   4   5   8       1857.84       2003.41       161.99 o
   5   5   8        213.48        310.77       108.37 o
   6   5   8         40.31         20.21       102.12 o
   7   5   8       3546.68       3716.76       397.78 o
   8   5   8         11.26        -67.48       108.97 o
   9   5   8       1160.82       1013.59       163.81 o
  10   5   8         77.82         63.52       129.99 o
  11   5   8         38.88       -165.06       190.90 o
  12   5   8        142.53        -37.05       236.75 o
  13   5   8        236.14         76.77       293.13 o
 -17   6   8        680.93         84.45       394.08 o
 -16   6   8        758.52        381.28       391.52 o
 -15   6   8        272.11        287.96       233.08 o
 -14   6   8         17.26         40.59       166.01 o
 -13   6   8        300.63        274.83       254.77 o
 -12   6   8         68.49        -35.37       129.13 o
 -11   6   8       1898.57       1781.90       377.17 o
 -10   6   8         41.84        -59.59       149.70 o
  -9   6   8        224.15         30.67       115.09 o
  -8   6   8        144.23        -10.56        91.97 o
  -7   6   8       3361.14       3129.85       221.98 o
  -6   6   8       1956.78       1991.64       164.26 o
  -5   6   8       4905.63       4662.22       196.04 o
  -4   6   8         55.68          2.84        59.75 o
  -3   6   8       5234.82       5452.45       180.50 o
  -2   6   8         99.05         20.84        69.76 o
  -1   6   8         19.51         57.81        51.97 o
   0   6   8        817.02        974.48        83.47 o
   1   6   8        467.33        477.10        83.29 o
   2   6   8       1118.32       1058.45       100.80 o
   3   6   8       1366.82       1316.34       118.09 o
   4   6   8        773.12        920.41       122.19 o
   5   6   8       1223.28       1109.07       107.69 o
   6   6   8       2831.66       2606.78       192.61 o
   7   6   8        392.25        250.78       121.54 o
   8   6   8        573.56        521.94       151.23 o
   9   6   8        215.16        -52.57       114.65 o
  10   6   8        136.11        -20.09       163.33 o
  11   6   8        123.35        198.97       201.41 o
  12   6   8          1.24       -285.17       190.11 o
  13   6   8          0.68       -343.36       332.45 o
 -17   7   8         10.17       -273.81       317.31 o
 -16   7   8         68.71       -117.52       337.78 o
 -15   7   8          2.01         20.51       213.74 o
 -14   7   8       2425.55       2589.20       383.49 o
 -13   7   8         24.58         10.54       141.44 o
 -12   7   8       7093.99       7528.12       449.54 o
 -11   7   8         41.80       -157.96       119.88 o
 -10   7   8       7399.01       7647.76       369.18 o
  -9   7   8         31.81          6.26       101.38 o
  -8   7   8       2165.57       2413.17       196.63 o
  -7   7   8        360.84        208.18       104.53 o
  -6   7   8       5885.00       6432.33       324.64 o
  -5   7   8         37.32         79.97       108.34 o
  -4   7   8      14437.05      14489.46       298.73 o
  -3   7   8         44.85         71.19        57.26 o
  -2   7   8        897.43        934.53        79.36 o
  -1   7   8        400.87        345.28        50.77 o
   0   7   8       8108.71       8107.82       181.95 o
   1   7   8       1847.84       1761.23        98.69 o
   2   7   8      13035.43      13218.91       282.42 o
   3   7   8        182.92        102.03        70.14 o
   4   7   8       7149.25       7208.60       254.34 o
   5   7   8        188.09        238.68        92.46 o
   6   7   8        252.05        104.72        82.27 o
   7   7   8        420.38        505.46       106.81 o
   8   7   8          0.68        346.69       171.73 o
   9   7   8         48.76       -224.94       149.96 o
  10   7   8       1093.14        886.08       279.70 o
  11   7   8         80.13       -266.29       177.53 o
  12   7   8        828.43        634.66       256.95 o
  13   7   8         42.42       -256.72       208.60 o
 -16   8   8        456.72        850.55       311.77 o
 -15   8   8         11.96        -19.17       217.09 o
 -14   8   8         31.71        421.92       310.91 o
 -13   8   8        114.56        294.72       209.49 o
 -12   8   8        430.19        427.92       205.37 o
 -11   8   8        485.28        355.13       153.35 o
 -10   8   8         16.38        137.95       116.80 o
  -9   8   8          2.04        -98.32        84.72 o
  -8   8   8        190.79        258.74       103.49 o
  -7   8   8         97.03        120.54        90.24 o
  -6   8   8       3034.10       3301.99       162.80 o
  -5   8   8       1107.79       1151.61       101.46 o
  -4   8   8         75.02         89.80        47.96 o
  -3   8   8        222.14        329.03        83.66 o
  -2   8   8         38.18         36.19        60.01 o
  -1   8   8        338.44        393.76        62.53 o
   0   8   8       1305.04       1339.49       174.98 o
   1   8   8       1195.97       1300.29       169.60 o
   2   8   8       3312.25       3477.69       161.23 o
   3   8   8        163.86        177.92        88.40 o
   4   8   8       2348.65       2181.15       239.34 o
   5   8   8          1.35        -15.48       102.60 o
   6   8   8       1971.23       1955.33       183.51 o
   7   8   8         38.72        142.65       162.43 o
   8   8   8       1564.51       2196.98       281.47 o
   9   8   8         36.82       -201.51       158.87 o
  10   8   8        157.12         74.69       182.95 o
  11   8   8         79.00        -96.11       184.98 o
  12   8   8        202.62        472.01       230.99 o
 -16   9   8        259.81         69.40       226.88 o
 -15   9   8         37.63        -22.81       236.70 o
 -14   9   8        436.32        591.70       271.25 o
 -13   9   8          9.83        132.28       196.72 o
 -12   9   8       1560.11       1742.74       306.51 o
 -11   9   8         33.96        -47.19       168.16 o
 -10   9   8       4796.67       4846.86       329.13 o
  -9   9   8        187.46        237.97       131.49 o
  -8   9   8       4136.17       4355.72       259.17 o
  -7   9   8        624.86        443.05        94.28 o
  -6   9   8       1676.29       1838.87       123.55 o
  -5   9   8         15.53        -73.27        69.84 o
  -4   9   8       5665.62       5919.40       215.95 o
  -3   9   8        161.49        188.47        71.20 o
  -2   9   8       4928.87       4574.20       166.13 o
  -1   9   8       1494.07       1672.58       118.48 o
   0   9   8       4571.17       4636.55       168.19 o
   1   9   8         59.88         47.49        68.33 o
   2   9   8       1592.89       1768.61       121.47 o
   3   9   8         62.55       -112.56        75.04 o
   4   9   8       1859.78       1855.60       185.05 o
   5   9   8        433.03        273.70       144.70 o
   6   9   8          3.53         27.57       126.20 o
   7   9   8        460.07        406.52       335.44 o
   8   9   8        172.51         11.86       167.59 o
   9   9   8        591.85        327.30       198.10 o
  10   9   8        164.55        196.33       203.52 o
  11   9   8        241.75         10.97       201.05 o
  12   9   8         42.94         73.91       205.79 o
 -15  10   8        681.82        329.20       354.42 o
 -14  10   8          5.31         66.03       317.31 o
 -13  10   8       1926.76       1608.85       319.37 o
 -12  10   8         82.99        182.64       304.52 o
 -11  10   8       1790.27       2045.12       313.75 o
 -10  10   8         37.18        309.59       191.94 o
  -9  10   8        932.11        842.64       215.23 o
  -8  10   8       1095.75        764.34       193.75 o
  -7  10   8       5823.08       5752.67       274.04 o
  -6  10   8        753.23       1087.22       128.49 o
  -5  10   8      11713.93      11527.51       313.93 o
  -4  10   8         53.92       -116.79       107.44 o
  -3  10   8       7213.57       7196.81       216.14 o
  -2  10   8         53.47         38.84        60.14 o
  -1  10   8        380.71        431.15       102.61 o
   0  10   8       1408.85       1492.70       112.20 o
   1  10   8       2190.49       2400.76       226.42 o
   2  10   8       1202.60       1195.52       146.09 o
   3  10   8       1483.21       1797.10       237.13 o
   4  10   8       1154.02       1520.27       282.33 o
   5  10   8        990.59        509.00       322.14 o
   6  10   8         21.75       -107.68       148.62 o
   7  10   8        832.15        768.91       361.00 o
   8  10   8        174.60        228.68       190.18 o
   9  10   8        462.82        554.31       298.79 o
  10  10   8        324.01         52.72       231.97 o
  11  10   8        115.02        -67.26       250.14 o
 -14  11   8         13.63        137.21       243.74 o
 -13  11   8        144.14        364.05       242.86 o
 -12  11   8          0.16        200.98       207.12 o
 -11  11   8        132.36        312.14       209.82 o
 -10  11   8         85.51        127.35       168.98 o
  -9  11   8        170.38        131.24       165.82 o
  -8  11   8         19.17       -107.99       130.16 o
  -7  11   8          0.62        111.01       157.39 o
  -6  11   8        231.99        175.98       144.34 o
  -5  11   8       1559.69       1506.54       237.81 o
  -4  11   8        374.29        199.67       169.91 o
  -3  11   8        832.73        782.03        92.98 o
  -2  11   8        182.70         43.25        78.24 o
  -1  11   8        949.81        894.74       108.77 o
   0  11   8          1.16         25.91        88.75 o
   1  11   8       3369.65       3537.34       285.88 o
   2  11   8          0.05         17.82        96.75 o
   3  11   8        770.99        838.44       208.19 o
   4  11   8         34.56          6.59       161.39 o
   5  11   8          2.62       -188.19       125.46 o
   6  11   8         14.80        180.49       162.64 o
   7  11   8        549.38        371.95       187.69 o
   8  11   8        211.34         84.35       184.58 o
   9  11   8       1915.44       1621.52       282.97 o
  10  11   8         27.31        128.09       196.79 o
 -14  12   8         38.70          2.51       232.82 o
 -13  12   8        801.48        685.72       261.35 o
 -12  12   8         36.02        110.38       197.74 o
 -11  12   8       1483.15       1795.45       318.80 o
 -10  12   8          0.02       -105.55       291.72 o
  -9  12   8       1694.15       1971.27       739.54 o
  -8  12   8         67.82        -74.96       249.28 o
  -7  12   8       2099.63       2221.53       279.45 o
  -6  12   8       1565.87       1307.52       219.50 o
  -5  12   8       3216.98       2762.78       286.97 o
  -4  12   8         56.74        115.89       114.52 o
  -3  12   8       3165.30       3240.07       196.46 o
  -2  12   8         59.30        -48.13        85.83 o
  -1  12   8       3403.87       3546.03       199.80 o
   0  12   8        489.24        319.93       119.24 o
   1  12   8       1141.83        939.51       164.13 o
   2  12   8       1690.76       1595.28       284.64 o
   3  12   8        497.22        808.75       287.88 o
   4  12   8        220.87          5.88       151.06 o
   5  12   8       1461.10       1371.23       229.47 o
   6  12   8          9.39         -4.61       156.06 o
   7  12   8       1219.54        936.48       405.34 o
   8  12   8          0.54        -68.02       167.86 o
   9  12   8        417.96         79.45       196.72 o
 -13  13   8         12.03        295.41       356.97 o
 -12  13   8        825.33        865.03       281.65 o
 -11  13   8         12.54        -78.19       173.72 o
 -10  13   8       1255.21       1207.84       307.08 o
  -9  13   8        221.93        330.96       181.92 o
  -8  13   8        393.64        312.21       249.70 o
  -7  13   8          0.07       -155.48       176.57 o
  -6  13   8          1.98         37.02       163.77 o
  -5  13   8         28.81         91.16       137.90 o
  -4  13   8        306.92        408.74       120.29 o
  -3  13   8         17.74        258.40       105.03 o
  -2  13   8        705.20        887.24       133.31 o
  -1  13   8         42.64        280.18       118.15 o
   0  13   8       1589.52       1602.99       225.23 o
   1  13   8       1717.89       1320.82       366.81 o
   2  13   8       2148.26       2202.15       332.60 o
   3  13   8         41.59        -74.30       159.52 o
   4  13   8        355.87        527.28       194.25 o
   5  13   8          6.92        -16.94       167.31 o
   6  13   8          0.42        -49.92       170.35 o
   7  13   8        258.01        177.07       218.22 o
   8  13   8         49.74        -29.30       185.82 o
 -11  14   8        203.28        287.85       222.21 o
 -10  14   8        109.42        497.62       221.49 o
  -9  14   8         31.14        275.25       197.95 o
  -8  14   8        489.98        761.47       214.17 o
  -7  14   8        402.61        331.36       221.35 o
  -6  14   8        830.36        943.31       278.93 o
  -5  14   8        331.34        285.99       221.82 o
  -4  14   8         91.62         63.93       113.94 o
  -3  14   8          2.19         96.78       113.89 o
  -2  14   8         88.08        -28.76       110.76 o
  -1  14   8          5.52        -78.25       155.26 o
   0  14   8        210.99        243.46       125.65 o
   1  14   8        275.57          9.72       213.45 o
   2  14   8        920.23       1486.64       387.68 o
   3  14   8        120.64        180.50       193.29 o
   4  14   8        307.28        450.21       194.12 o
   5  14   8        104.66       -182.43       159.83 o
   6  14   8        264.82        103.87       185.95 o
   7  14   8         27.15        156.95       196.88 o
 -10  15   8        881.19        758.83       615.43 o
  -9  15   8         20.92        189.63       195.75 o
  -8  15   8        259.03        399.20       208.81 o
  -7  15   8         54.63        231.68       189.06 o
  -6  15   8        192.47        234.79       178.26 o
  -5  15   8          0.82         50.87       117.76 o
  -4  15   8        892.94        758.16       231.78 o
  -3  15   8         76.18        182.71       142.71 o
  -2  15   8        438.17        284.86       133.85 o
  -1  15   8          2.91        157.33       172.79 o
   0  15   8        247.36        341.17       221.65 o
   1  15   8         15.28        -25.45       203.87 o
   2  15   8       1982.04       2609.62       293.61 o
   3  15   8         99.90        369.22       181.98 o
   4  15   8        759.31        816.59       305.86 o
   5  15   8        403.11        179.26       199.66 o
   6  15   8         27.16       -252.87       170.26 o
  -8  16   8          2.35        255.90       258.45 o
  -7  16   8          0.46        -64.50       168.13 o
  -6  16   8        144.11        239.03       189.71 o
  -5  16   8        770.79        823.78       168.34 o
  -4  16   8         34.46        405.44       134.84 o
  -3  16   8         56.97        128.51       123.51 o
  -2  16   8          6.94        106.75       201.40 o
  -1  16   8         21.31        454.52       242.24 o
   0  16   8        222.49        132.29       230.41 o
   1  16   8        200.71        255.88       247.89 o
   2  16   8         20.31        232.25       178.05 o
   3  16   8          0.13          1.17       178.20 o
   4  16   8        180.34        258.67       200.20 o
  -5  17   8          0.72         -6.34       173.42 o
  -4  17   8       1311.17       1731.56       311.49 o
  -3  17   8          1.54        357.76       221.24 o
  -2  17   8        751.97        940.57       270.50 o
  -1  17   8          1.46        314.65       240.41 o
   0  17   8        180.34        535.39       265.00 o
   1  17   8         66.04         10.69       247.79 o
 -17   0   9        366.31       -102.36       317.31 o
 -15   0   9         25.32       -212.39       240.54 o
 -13   0   9       5251.76       5537.59       701.15 o
 -11   0   9      10277.60      10499.41       775.36 o
  -9   0   9      20184.51      21487.58      1051.73 o
  -7   0   9      12294.85      13703.23       752.33 o
  -5   0   9       8697.42       7275.12       522.03 o
  -3   0   9      27028.66      25800.58       618.93 o
  -1   0   9      41615.84      40635.36      1378.42 o
   1   0   9      20143.98      19451.62       517.79 o
   3   0   9       9597.90       8988.52       347.93 o
   5   0   9       3570.90       4198.10       379.00 o
   7   0   9        283.78        357.22       460.61 o
   9   0   9       1831.24       1562.53       318.51 o
  11   0   9        219.85         82.94       265.08 o
  13   0   9         49.33        -38.01       256.03 o
 -18   1   9        515.70        311.08       294.75 o
 -17   1   9        274.18         80.96       418.39 o
 -16   1   9        572.23        300.32       445.26 o
 -15   1   9        970.67        674.61       263.16 o
 -14   1   9        114.66        188.61       206.93 o
 -13   1   9        873.18        747.27       241.48 o
 -12   1   9       1384.39       1580.15       279.61 o
 -11   1   9       2970.95       2444.80       309.35 o
 -10   1   9       4473.88       4547.57       389.68 o
  -9   1   9        432.86        166.04       141.10 o
  -8   1   9       1895.47       2276.58       255.06 o
  -7   1   9        694.82        593.98       165.05 o
  -6   1   9       2385.59       2544.56       322.43 o
  -5   1   9       6358.16       6593.02       361.78 o
  -4   1   9       4856.00       4663.49       329.46 o
  -3   1   9       1722.66       1553.26       110.86 o
  -2   1   9      12785.94      12654.04       270.58 o
  -1   1   9       2502.47       2528.89       195.77 o
   0   1   9       8149.50       8409.40       245.91 o
   1   1   9       2981.61       2667.40       139.20 o
   2   1   9       1211.56       1041.54       101.40 o
   3   1   9       6280.29       5956.44       211.07 o
   4   1   9        702.68        620.90       122.71 o
   5   1   9       2606.68       2754.39       226.73 o
   6   1   9       3157.09       3249.04       251.46 o
   7   1   9        742.78        468.66       162.11 o
   8   1   9       1296.05       1494.94       311.00 o
   9   1   9       1156.29        961.74       204.01 o
  10   1   9        147.20        432.35       275.91 o
  11   1   9        292.24        218.58       181.14 o
  12   1   9          0.34         25.27       191.73 o
  13   1   9        137.70       -135.57       193.93 o
 -18   2   9        359.53        475.89       308.32 o
 -17   2   9        130.59        158.79       256.47 o
 -16   2   9        384.71        311.33       255.90 o
 -15   2   9        130.63        442.92       226.74 o
 -14   2   9        144.48       -129.09       197.04 o
 -13   2   9       4450.67       4323.99       436.76 o
 -12   2   9        354.54        362.71       196.32 o
 -11   2   9       2092.33       2645.15       314.75 o
 -10   2   9        531.28        425.19       168.16 o
  -9   2   9        958.24        826.68       185.15 o
  -8   2   9        186.58        331.67       185.52 o
  -7   2   9        866.70       1104.64       186.35 o
  -6   2   9          8.01       -105.44        93.17 o
  -5   2   9       6084.84       5460.66       291.42 o
  -4   2   9          7.25         43.07        67.35 o
  -3   2   9        604.42        647.60        84.34 o
  -2   2   9        158.82        241.72        62.85 o
  -1   2   9       2520.39       2725.63       127.53 o
   0   2   9       5067.40       4745.94       285.16 o
   1   2   9       2326.54       2074.11       123.88 o
   2   2   9       4698.62       4344.10       171.74 o
   3   2   9       5675.44       5630.75       203.98 o
   4   2   9        831.15        837.85       112.29 o
   5   2   9        917.90       1196.53       196.44 o
   6   2   9          3.13        -58.52       131.60 o
   7   2   9        193.31        129.62       212.01 o
   8   2   9       3185.73       3196.85       270.04 o
   9   2   9        136.62        -87.96       152.03 o
  10   2   9       1393.38       1357.50       224.45 o
  11   2   9        668.60        520.52       197.42 o
  12   2   9         86.37       -126.59       177.67 o
  13   2   9        229.90        -79.62       226.84 o
 -18   3   9       1190.37       1013.98       561.69 o
 -17   3   9        355.10        611.64       292.86 o
 -16   3   9       1025.19       1304.99       372.33 o
 -15   3   9         22.46        181.59       359.53 o
 -14   3   9       1003.24       1217.15       289.70 o
 -13   3   9          1.94         70.89       179.22 o
 -12   3   9       6023.31       6048.84       482.87 o
 -11   3   9         86.29        172.49       278.93 o
 -10   3   9       2494.98       2445.64       293.12 o
  -9   3   9       1782.35       1716.19       251.03 o
  -8   3   9       5168.85       5027.37       972.40 o
  -7   3   9        124.11         59.72       105.11 o
  -6   3   9      14848.38      15355.45       476.15 o
  -5   3   9       1387.67       1177.41       186.52 o
  -4   3   9      32295.01      32350.14       577.49 o
  -3   3   9         72.63         -6.55        60.72 o
  -2   3   9       7654.00       7396.80       174.40 o
  -1   3   9        259.39        313.34        60.20 o
   0   3   9        886.32        971.09       111.76 o
   1   3   9       1934.82       1822.65       267.99 o
   2   3   9       1962.65       1938.02       117.68 o
   3   3   9         31.36        -25.21        62.88 o
   4   3   9       4496.95       4583.58       189.19 o
   5   3   9         11.11         18.63       137.82 o
   6   3   9       1712.34       1677.36       196.60 o
   7   3   9        787.47        839.95       223.46 o
   8   3   9       2507.32       2434.30       246.99 o
   9   3   9        105.04         61.03       158.01 o
  10   3   9        449.84        312.07       177.30 o
  11   3   9         18.17        -52.42       167.98 o
  12   3   9          9.34        176.76       218.37 o
  13   3   9         41.86        -88.36       312.19 o
 -18   4   9       1139.00       2126.49       662.77 o
 -17   4   9          1.84        201.61       262.68 o
 -16   4   9        584.22        222.41       319.87 o
 -15   4   9         33.24       -172.60       179.62 o
 -14   4   9        270.96        375.80       219.67 o
 -13   4   9         40.56        -94.09       155.49 o
 -12   4   9         97.15        209.42       171.21 o
 -11   4   9        847.17        821.40       277.65 o
 -10   4   9        120.68        137.95       146.47 o
  -9   4   9       1083.34        868.57       195.32 o
  -8   4   9       1116.97       1323.60       207.99 o
  -7   4   9       1432.96       1552.49       183.49 o
  -6   4   9         24.18         83.51        79.98 o
  -5   4   9        154.20        163.86        81.13 o
  -4   4   9        177.57        193.25        72.58 o
  -3   4   9        397.99        296.13        71.15 o
  -2   4   9        763.17        726.15        84.35 o
  -1   4   9        132.18        126.23        49.37 o
   0   4   9        191.14         -2.44        69.60 o
   1   4   9         26.11         42.66        75.92 o
   2   4   9       4711.43       5031.48       209.22 o
   3   4   9          0.60         29.87        87.89 o
   4   4   9         52.30         76.94        66.43 o
   5   4   9         35.11        -25.66       102.13 o
   6   4   9        373.24        385.80       129.81 o
   7   4   9         63.64       -189.57       126.38 o
   8   4   9       2708.23       3228.42       268.94 o
   9   4   9          5.13       -113.41       134.28 o
  10   4   9       1200.58       1172.73       209.13 o
  11   4   9          4.15       -267.50       189.41 o
  12   4   9        140.09         37.95       289.45 o
  13   4   9         22.53       -239.21       270.77 o
 -17   5   9          0.18       -373.61       309.63 o
 -16   5   9       1364.21       1118.27       468.29 o
 -15   5   9         69.34         89.94       197.98 o
 -14   5   9        594.89        425.52       388.96 o
 -13   5   9        386.42        542.06       221.39 o
 -12   5   9       1979.51       1877.55       290.31 o
 -11   5   9        731.93        609.67       250.78 o
 -10   5   9       1343.40       1397.87       238.33 o
  -9   5   9          3.50        -93.74       103.06 o
  -8   5   9        818.31        896.36       160.04 o
  -7   5   9        316.45        286.18       102.88 o
  -6   5   9       9430.38       9084.82       397.79 o
  -5   5   9        410.82        339.48       167.19 o
  -4   5   9      17263.77      16943.46       371.89 o
  -3   5   9        922.50        786.85        85.76 o
  -2   5   9         99.13        -24.05        57.08 o
  -1   5   9         32.32         15.27        53.90 o
   0   5   9        606.45        604.66        85.44 o
   1   5   9        132.66        134.87        72.90 o
   2   5   9       3426.45       3255.15       172.58 o
   3   5   9         36.10        -16.67       107.01 o
   4   5   9       3398.01       3812.77       199.17 o
   5   5   9        281.49        422.47       120.95 o
   6   5   9         95.29        -28.35       106.48 o
   7   5   9        391.47        213.31       125.47 o
   8   5   9        160.54        152.43       123.55 o
   9   5   9         85.14         13.33       133.78 o
  10   5   9        979.79        864.21       276.41 o
  11   5   9          0.41        245.99       291.31 o
  12   5   9         84.27         41.46       689.64 o
  13   5   9         23.55       -380.34       669.17 o
 -17   6   9         82.81       -449.10       299.40 o
 -16   6   9          4.79         99.80       312.19 o
 -15   6   9        136.80       -345.46       230.31 o
 -14   6   9         42.84       -154.91       240.54 o
 -13   6   9       3388.59       3186.26       387.77 o
 -12   6   9        183.75        432.31       200.46 o
 -11   6   9       3662.58       3659.29       367.20 o
 -10   6   9        147.62        103.41       129.74 o
  -9   6   9       2548.03       2913.91       337.59 o
  -8   6   9          0.07         21.72       102.06 o
  -7   6   9        380.81        429.34       113.06 o
  -6   6   9         75.20        103.15        76.89 o
  -5   6   9       1274.82       1287.80       120.85 o
  -4   6   9         25.51         79.19        68.57 o
  -3   6   9       1009.76        976.40        93.38 o
  -2   6   9         90.97        109.72        60.10 o
  -1   6   9        603.60        652.85        93.60 o
   0   6   9        286.70        196.32        68.96 o
   1   6   9       3509.07       3869.93       181.19 o
   2   6   9        143.86         33.58        88.70 o
   3   6   9      10542.90      10653.34       299.71 o
   4   6   9        204.15         76.61       111.08 o
   5   6   9        274.42        297.75       120.22 o
   6   6   9         61.01       -142.66        95.11 o
   7   6   9        776.60        456.90       133.91 o
   8   6   9        447.07        406.01       136.72 o
   9   6   9        143.99        144.27       181.57 o
  10   6   9        357.29        115.60       196.65 o
  11   6   9       1009.55        645.93       249.30 o
  12   6   9          7.97        266.92       299.96 o
 -17   7   9        667.30        399.20       411.99 o
 -16   7   9          4.15       -199.60       286.60 o
 -15   7   9        298.28        -12.79       312.19 o
 -14   7   9        190.93        432.46       345.46 o
 -13   7   9         20.83         92.72       187.63 o
 -12   7   9        476.97        438.62       205.22 o
 -11   7   9       1366.15       1973.26       710.11 o
 -10   7   9       2746.31       2777.77       272.99 o
  -9   7   9       1954.01       1719.76       219.40 o
  -8   7   9        794.32        764.23       266.19 o
  -7   7   9        758.69        832.90       132.51 o
  -6   7   9        691.48        766.45       108.35 o
  -5   7   9        772.10        780.33       102.67 o
  -4   7   9       2066.29       2036.91       130.89 o
  -3   7   9        121.68        266.12        67.23 o
  -2   7   9       2854.63       3145.84       140.23 o
  -1   7   9         70.20        -37.25        56.49 o
   0   7   9       3573.60       3554.71       143.92 o
   1   7   9       1369.14       1490.55       104.28 o
   2   7   9       2609.50       2772.51       154.24 o
   3   7   9       1141.91       1093.86       116.79 o
   4   7   9        356.65        306.85       108.75 o
   5   7   9         76.90        -17.19        94.35 o
   6   7   9         19.97         -9.45        95.98 o
   7   7   9       1526.43       1606.43       470.56 o
   8   7   9        389.38        648.84       245.75 o
   9   7   9         24.62        357.40       206.68 o
  10   7   9         67.16        -44.22       183.76 o
  11   7   9          0.71        309.25       233.85 o
  12   7   9          2.53        -80.57       228.92 o
 -16   8   9         69.17        189.36       360.81 o
 -15   8   9        347.89        -99.80       314.75 o
 -14   8   9         15.83       -261.01       261.01 o
 -13   8   9       3035.86       2054.84       483.64 o
 -12   8   9        280.49       1036.38       340.34 o
 -11   8   9       3624.77       3908.88       386.06 o
 -10   8   9        374.46        402.36       179.03 o
  -9   8   9       5073.64       5026.39       336.44 o
  -8   8   9        127.97         80.06       141.83 o
  -7   8   9       3790.15       4020.43       205.57 o
  -6   8   9         66.94        106.27        79.41 o
  -5   8   9       4578.06       4818.58       192.66 o
  -4   8   9         77.13         54.16        65.01 o
  -3   8   9       3643.47       3601.03       171.60 o
  -2   8   9        166.40         99.18        73.53 o
  -1   8   9       6617.00       6625.70       215.23 o
   0   8   9        397.93        437.36       105.23 o
   1   8   9       6429.87       6588.45       241.76 o
   2   8   9          1.37         61.84        82.10 o
   3   8   9       7369.64       7651.41       285.82 o
   4   8   9         57.06         67.22       124.36 o
   5   8   9       1909.51       2248.92       235.88 o
   6   8   9         10.00         71.05       137.57 o
   7   8   9        245.57        341.40       178.31 o
   8   8   9          0.58         15.69       180.83 o
   9   8   9        472.10        977.60       237.58 o
  10   8   9          0.77       -128.15       183.23 o
  11   8   9        632.44        350.43       227.43 o
 -16   9   9        331.67        391.52       388.96 o
 -15   9   9         51.36        -53.74       281.49 o
 -14   9   9        160.76        396.64       353.14 o
 -13   9   9          6.44        550.18       307.08 o
 -12   9   9        557.13       1146.41       368.49 o
 -11   9   9        188.64        386.40       261.01 o
 -10   9   9        350.39        250.78       230.31 o
  -9   9   9         45.62       -140.34       248.22 o
  -8   9   9         57.43         38.76        91.09 o
  -7   9   9        536.47        623.69       103.89 o
  -6   9   9       4633.43       5150.33       286.61 o
  -5   9   9        402.38        308.56        97.47 o
  -4   9   9       4762.12       4994.99       223.02 o
  -3   9   9        514.56        339.69       111.60 o
  -2   9   9         81.94         75.46        65.77 o
  -1   9   9        326.73        234.02        66.05 o
   0   9   9          9.03       -114.02        77.97 o
   1   9   9       2755.08       2811.35       151.30 o
   2   9   9       2477.64       2548.58       177.24 o
   3   9   9       3358.53       3270.01       333.90 o
   4   9   9        575.97        677.03       201.28 o
   5   9   9        133.36        443.75       182.09 o
   6   9   9        280.42        369.20       184.52 o
   7   9   9       1257.36       1450.98       249.86 o
   8   9   9        419.72         35.92       187.71 o
   9   9   9        320.07        258.09       191.88 o
  10   9   9        491.20        194.41       216.77 o
  11   9   9        210.42        150.78       220.38 o
 -15  10   9         75.88        194.48       363.37 o
 -14  10   9          0.62        158.66       335.22 o
 -13  10   9        204.00        266.13       294.28 o
 -12  10   9         75.79        304.52       296.84 o
 -11  10   9       1135.34       1389.51       373.61 o
 -10  10   9        506.78         48.62       199.60 o
  -9  10   9       1690.04       1650.53       363.37 o
  -8  10   9        167.68        -92.12       174.01 o
  -7  10   9        450.03        409.59       147.40 o
  -6  10   9         28.29        -55.37        94.16 o
  -5  10   9        685.45        670.30       118.12 o
  -4  10   9        162.75         82.18        86.25 o
  -3  10   9       2090.04       2000.63       139.79 o
  -2  10   9       1195.03       1238.86       105.71 o
  -1  10   9        583.84        791.52       151.63 o
   0  10   9        734.03        959.60       108.53 o
   1  10   9        325.90        433.65       117.17 o
   2  10   9       1652.22       1624.92       184.75 o
   3  10   9         61.28         83.22       152.76 o
   4  10   9         79.92         47.72       195.64 o
   5  10   9       1031.78        640.35       249.56 o
   6  10   9        284.43        593.79       199.98 o
   7  10   9        437.94        237.94       366.71 o
   8  10   9        582.59        474.74       213.02 o
   9  10   9         85.93        223.09       207.27 o
  10  10   9       1217.24       1273.92       377.47 o
 -14  11   9        751.02       -207.28       278.93 o
 -13  11   9          3.15       -307.08       245.66 o
 -12  11   9       2144.21       1775.92       437.58 o
 -11  11   9          1.41         10.24       235.42 o
 -10  11   9       2487.06       2308.18       445.26 o
  -9  11   9         74.58         10.24       204.72 o
  -8  11   9       1235.04        813.75       284.04 o
  -7  11   9        192.30        197.99       159.83 o
  -6  11   9       4592.55       4455.36       364.65 o
  -5  11   9        179.06        354.05       258.45 o
  -4  11   9       8154.85       8354.27       439.16 o
  -3  11   9          2.36       -114.68        76.45 o
  -2  11   9       6564.85       6416.60       263.70 o
  -1  11   9        324.87        233.58        95.63 o
   0  11   9       3380.96       3692.70       250.76 o
   1  11   9         27.56         72.09       126.32 o
   2  11   9       1347.94       1444.58       195.69 o
   3  11   9         34.91         46.30       193.10 o
   4  11   9        968.99       1151.83       222.44 o
   5  11   9         19.45        -74.81       153.70 o
   6  11   9       1263.95       1164.16       238.75 o
   7  11   9          0.81       -120.96       170.10 o
   8  11   9        936.06        362.65       402.13 o
   9  11   9         46.85        -95.29       190.46 o
  10  11   9        251.58         31.83       200.94 o
 -13  12   9        188.36        237.98       327.55 o
 -12  12   9         16.50        158.66       289.16 o
 -11  12   9        477.11        437.58       284.04 o
 -10  12   9        280.26        312.19       245.66 o
  -9  12   9       1252.46       1832.21       381.28 o
  -8  12   9          0.00        122.83       222.63 o
  -7  12   9        245.94        164.62       163.16 o
  -6  12   9         23.93       -156.81       131.08 o
  -5  12   9        203.58        339.51       159.05 o
  -4  12   9        160.64        109.31       105.62 o
  -3  12   9        494.01        671.77       132.96 o
  -2  12   9          9.29        158.75        99.49 o
  -1  12   9       1517.31       1624.49       258.04 o
   0  12   9        567.41        631.91       156.06 o
   1  12   9         55.90         41.52       125.34 o
   2  12   9        108.73        141.62       213.49 o
   3  12   9       1022.72       1148.37       295.64 o
   4  12   9         53.27        -39.37       162.30 o
   5  12   9          5.80        176.14       171.80 o
   6  12   9         17.80         12.63       171.88 o
   7  12   9          0.47        -10.79       182.34 o
   8  12   9        512.68       1015.77       256.10 o
   9  12   9          0.05        178.69       245.38 o
 -12  13   9        331.19        307.08       281.49 o
 -11  13   9        246.59        363.37       291.72 o
 -10  13   9        219.97        417.11       284.04 o
  -9  13   9          1.00       -199.60       189.36 o
  -8  13   9         20.32        -86.83       191.92 o
  -7  13   9        305.53        255.11       172.24 o
  -6  13   9        420.02        762.23       255.90 o
  -5  13   9          0.32         -7.65       139.11 o
  -4  13   9        731.94        856.92       296.67 o
  -3  13   9        531.85        533.90       144.78 o
  -2  13   9        557.64        286.67       132.10 o
  -1  13   9         85.98        189.84       124.71 o
   0  13   9         25.27        127.28       120.56 o
   1  13   9        686.01        716.20       257.02 o
   2  13   9        250.45        499.14       427.35 o
   3  13   9        250.36        241.13       291.72 o
   4  13   9        564.06        474.11       222.40 o
   5  13   9        180.42        181.49       185.46 o
   6  13   9         86.83       -194.78       380.52 o
   7  13   9        255.20        543.75       224.06 o
   8  13   9         51.44         43.70       195.29 o
 -11  14   9       2066.57       1525.14       440.14 o
 -10  14   9          0.00       -296.84       217.51 o
  -9  14   9        888.75        826.54       337.78 o
  -8  14   9        209.32        -66.80       174.21 o
  -7  14   9        431.20        281.38       188.11 o
  -6  14   9         92.46         14.72       163.40 o
  -5  14   9       1126.62       1191.46       188.97 o
  -4  14   9        481.67        464.44       149.51 o
  -3  14   9        688.77        478.51       148.96 o
  -2  14   9          0.33        113.95       127.77 o
  -1  14   9        334.10        240.02       139.32 o
   0  14   9         10.72         39.88       132.94 o
   1  14   9        732.25        390.52       243.96 o
   2  14   9         68.09        -61.23       322.43 o
   3  14   9        971.13       1469.69       317.66 o
   4  14   9        126.90        249.85       193.87 o
   5  14   9         69.03         49.79       182.30 o
   6  14   9        203.35        439.85       211.32 o
 -10  15   9          1.32          0.00       278.93 o
  -9  15   9          1.25        112.59       250.78 o
  -8  15   9         15.51         52.60       198.23 o
  -7  15   9        284.89        550.36       213.48 o
  -6  15   9        109.99        334.94       174.66 o
  -5  15   9        251.87        500.75       189.20 o
  -4  15   9         11.79        -17.79       121.64 o
  -3  15   9         71.22         32.18       120.43 o
  -2  15   9         99.13          3.83       126.48 o
  -1  15   9          9.86         49.82       174.59 o
   0  15   9        132.01        135.21       138.04 o
   1  15   9        414.32        760.29       400.48 o
   2  15   9        156.03        300.62       185.18 o
   3  15   9        180.56        112.62       214.11 o
   4  15   9          2.30        -45.71       176.44 o
   5  15   9        122.98        168.87       214.72 o
  -8  16   9         23.09        -48.33       195.87 o
  -7  16   9        502.62        364.97       244.38 o
  -6  16   9         37.44        -19.01       139.23 o
  -5  16   9        562.44        660.90       167.45 o
  -4  16   9          0.28       -142.99       125.96 o
  -3  16   9       1102.94       1202.71       188.07 o
  -2  16   9         22.79        254.71       238.40 o
  -1  16   9        169.07        266.89       826.54 o
   0  16   9        259.08        108.99       461.89 o
   1  16   9        499.90        349.84       266.72 o
   2  16   9         92.38          9.79       171.76 o
   3  16   9       1222.00       1238.72       270.77 o
  -4  17   9        645.49        879.91       272.07 o
  -3  17   9          9.80         98.10       245.92 o
  -2  17   9         74.63        281.12       236.29 o
  -1  17   9          6.57        197.63       461.89 o
 -18   0  10         11.41        143.30       401.76 o
 -16   0  10        492.56        171.45       337.78 o
 -14   0  10        590.68        424.79       342.90 o
 -12   0  10       1930.85       1512.34       399.20 o
 -10   0  10        414.65        368.49       220.07 o
  -8   0  10          9.62          5.12       163.77 o
  -6   0  10       4675.67       5458.26       537.38 o
  -4   0  10       9403.44       9729.63       349.75 o
  -2   0  10       1965.62       1576.56       161.05 o
   0   0  10        233.59        191.91       110.49 o
   2   0  10         34.22        -10.29        95.63 o
   4   0  10       1437.81       1365.16       331.39 o
   6   0  10        774.52        875.96       472.13 o
   8   0  10       2200.05       2537.21       377.35 o
  10   0  10        768.07        621.40       283.93 o
  12   0  10         81.21        228.96       288.36 o
 -18   1  10        551.07        702.74       329.08 o
 -17   1  10         53.78         46.82       411.99 o
 -16   1  10          1.69        -43.03       219.40 o
 -15   1  10        500.44        236.88       226.95 o
 -14   1  10        152.35       -162.91       181.52 o
 -13   1  10        650.37        609.90       218.92 o
 -12   1  10       5900.79       6677.27       518.71 o
 -11   1  10        507.22        417.73       264.85 o
 -10   1  10      10654.60      10484.48       519.93 o
  -9   1  10        177.89        294.28       145.65 o
  -8   1  10       3860.68       4437.76       368.22 o
  -7   1  10       2378.08       2545.38       271.96 o
  -6   1  10      12614.89      13085.72       849.57 o
  -5   1  10       1378.33       1064.78       171.24 o
  -4   1  10       7709.16       7352.79       297.70 o
  -3   1  10       3663.50       3467.02       161.65 o
  -2   1  10       5427.58       5232.14       189.09 o
  -1   1  10       1873.86       1948.34       116.03 o
   0   1  10       5735.45       5996.50       239.15 o
   1   1  10         86.53        -24.82        67.00 o
   2   1  10       5262.15       5548.96       207.07 o
   3   1  10       2053.80       2050.94       148.19 o
   4   1  10       9869.32      10100.45       301.58 o
   5   1  10       1150.65       1221.44       146.79 o
   6   1  10       2358.21       2007.09       221.22 o
   7   1  10        772.95        784.85       183.56 o
   8   1  10        400.67        261.73       170.50 o
   9   1  10        321.93        248.46       175.85 o
  10   1  10        358.34        387.12       200.68 o
  11   1  10          6.10       -190.14       170.16 o
  12   1  10        164.43         33.81       199.80 o
  13   1  10          0.25       -225.69       199.97 o
 -18   2  10         79.53        168.52       323.71 o
 -17   2  10        458.78        236.06       267.39 o
 -16   2  10        235.40        156.21       275.09 o
 -15   2  10        807.63        792.57       265.57 o
 -14   2  10         36.17       -101.75       185.15 o
 -13   2  10       2093.63       1702.30       311.25 o
 -12   2  10         14.32        110.20       172.73 o
 -11   2  10       4522.14       4440.17       570.65 o
 -10   2  10         74.10        206.52       152.25 o
  -9   2  10       1791.68       1705.25       254.96 o
  -8   2  10         23.22          3.94       115.76 o
  -7   2  10          3.79        -47.36       117.57 o
  -6   2  10       1843.00       1824.30       190.97 o
  -5   2  10      10316.09      10369.98       466.86 o
  -4   2  10        537.73        543.65        94.32 o
  -3   2  10      21805.41      21503.70       397.24 o
  -2   2  10        112.47        -19.09        86.01 o
  -1   2  10      10465.14      10771.85       239.37 o
   0   2  10       1408.01       1329.13       131.35 o
   1   2  10       1783.64       1683.26       145.91 o
   2   2  10        413.05        373.25        82.89 o
   3   2  10       1948.48       1950.84       137.56 o
   4   2  10        179.64         86.30        87.13 o
   5   2  10       2619.60       2613.67       184.82 o
   6   2  10       1093.94        755.81       188.63 o
   7   2  10       2408.37       2422.04       245.99 o
   8   2  10          1.47       -191.62       145.50 o
   9   2  10        669.27        153.11       167.64 o
  10   2  10          1.73        -23.03       165.50 o
  11   2  10        314.57         39.48       183.23 o
  12   2  10          2.32        -86.54       181.15 o
  13   2  10         35.87        -35.90       242.12 o
 -18   3  10         10.49        -97.17       279.04 o
 -17   3  10       1361.25       1261.83       348.72 o
 -16   3  10        152.80       -201.65       216.77 o
 -15   3  10        243.20        385.79       238.66 o
 -14   3  10         52.55        282.09       202.05 o
 -13   3  10          0.95        368.09       183.69 o
 -12   3  10       1350.62       1022.11       238.62 o
 -11   3  10        827.25        422.22       191.94 o
 -10   3  10         10.01        -30.00       141.10 o
  -9   3  10       4249.19       3979.00       357.20 o
  -8   3  10       2097.85       1977.79       253.25 o
  -7   3  10         11.40        -18.27       102.92 o
  -6   3  10         36.51        137.74        99.71 o
  -5   3  10          0.07        -20.36        72.33 o
  -4   3  10        733.74        773.10       121.43 o
  -3   3  10         93.05         67.10        89.51 o
  -2   3  10       1412.28       1402.58       104.63 o
  -1   3  10        197.80        162.32        61.48 o
   0   3  10         10.26        -81.15        73.52 o
   1   3  10       1435.59       1464.15       135.61 o
   2   3  10       1328.29       1458.57       141.51 o
   3   3  10        299.90        108.55        74.58 o
   4   3  10        278.51        450.52       146.87 o
   5   3  10         37.57         63.04        95.61 o
   6   3  10        160.14         22.29       117.32 o
   7   3  10        242.31         29.82       158.45 o
   8   3  10        318.19        -35.99       169.85 o
   9   3  10       2054.41       2560.57       356.06 o
  10   3  10        391.18        226.30       184.00 o
  11   3  10        364.29        311.25       201.08 o
  12   3  10        167.71        205.85       322.43 o
 -17   4  10       1734.97       1830.41       398.74 o
 -16   4  10          2.67        250.63       241.74 o
 -15   4  10       1856.27       2154.09       364.65 o
 -14   4  10        605.35        624.25       239.66 o
 -13   4  10       1920.78       1943.36       326.51 o
 -12   4  10        268.00        521.66       215.95 o
 -11   4  10       1966.44       2249.37       306.83 o
 -10   4  10         92.93        147.68       140.82 o
  -9   4  10        284.92        458.43       250.78 o
  -8   4  10        113.73         36.36       106.87 o
  -7   4  10       3871.98       4001.62       439.56 o
  -6   4  10         91.69         -9.82        94.63 o
  -5   4  10      15826.76      15453.81       409.89 o
  -4   4  10        398.64        346.45       104.98 o
  -3   4  10       7403.69       7352.70       236.50 o
  -2   4  10        176.49        111.75        61.98 o
  -1   4  10       3438.81       3150.84       131.74 o
   0   4  10         59.12        -79.43        73.33 o
   1   4  10       4748.54       4816.86       229.95 o
   2   4  10        119.31        245.17        94.30 o
   3   4  10       4887.80       5150.61       279.18 o
   4   4  10        193.04          6.42       100.34 o
   5   4  10        177.74        103.74        93.27 o
   6   4  10         32.24        -33.07       118.08 o
   7   4  10        737.77        712.75       173.77 o
   8   4  10        492.10         36.98       153.22 o
   9   4  10       1094.52       1159.30       211.53 o
  10   4  10         26.71        137.55       169.44 o
  11   4  10       1473.52       1276.92       372.21 o
  12   4  10         62.51        873.52       409.43 o
 -17   5  10        879.43       1230.86       534.82 o
 -16   5  10          6.18        -12.79       335.22 o
 -15   5  10         99.64        370.83       252.84 o
 -14   5  10        169.50        -39.75       190.74 o
 -13   5  10        159.12         23.11       181.44 o
 -12   5  10        761.72        563.24       211.31 o
 -11   5  10         73.75         -8.27       143.64 o
 -10   5  10       6851.22       6683.94       483.91 o
  -9   5  10        624.43        435.77       151.49 o
  -8   5  10        114.22        143.22       125.29 o
  -7   5  10        565.47        808.46       217.70 o
  -6   5  10       2041.56       2115.82       296.96 o
  -5   5  10       3473.38       3428.26       272.37 o
  -4   5  10        761.52        768.89       109.42 o
  -3   5  10       4874.59       4943.67       191.42 o
  -2   5  10        682.66        647.48        93.39 o
  -1   5  10         42.92        -14.88        70.95 o
   0   5  10         12.03        -80.87        71.33 o
   1   5  10       4730.12       5071.59       234.12 o
   2   5  10       3273.08       3333.33       182.17 o
   3   5  10       4380.04       4636.05       243.37 o
   4   5  10       1563.29       1409.42       144.79 o
   5   5  10         71.07        -17.97       114.36 o
   6   5  10          3.56        152.20       111.80 o
   7   5  10         76.14         42.92       169.21 o
   8   5  10          0.17       -119.50       149.01 o
   9   5  10       1168.49        654.89       253.37 o
  10   5  10        112.46        343.61       441.42 o
  11   5  10        621.70        609.99       324.84 o
  12   5  10         95.12        287.69       304.21 o
 -17   6  10        875.37        693.48       440.14 o
 -16   6  10        849.49        414.55       391.52 o
 -15   6  10        385.96        -81.89       291.72 o
 -14   6  10          2.33        -96.81       193.67 o
 -13   6  10        414.87         52.29       267.41 o
 -12   6  10          8.10        105.57       186.80 o
 -11   6  10       2808.66       2684.83       335.04 o
 -10   6  10       2569.80       2220.13       387.58 o
  -9   6  10        232.40        131.08       119.84 o
  -8   6  10        149.47          4.20        96.06 o
  -7   6  10        444.98        479.54       141.76 o
  -6   6  10       7560.39       7461.63       285.36 o
  -5   6  10       4936.83       4987.62       229.18 o
  -4   6  10        929.54        644.00       103.97 o
  -3   6  10       3695.41       3814.67       253.37 o
  -2   6  10        102.81        -33.83        65.53 o
  -1   6  10         84.25         45.17        69.79 o
   0   6  10        208.26        237.92        86.06 o
   1   6  10        321.23        249.39       105.48 o
   2   6  10       3889.84       3809.70       196.14 o
   3   6  10       1985.28       1832.18       152.22 o
   4   6  10       1716.41       1802.97       187.33 o
   5   6  10         20.20        -52.43       110.27 o
   6   6  10        186.87        150.06       113.25 o
   7   6  10        142.52         -0.33       109.30 o
   8   6  10        201.23        145.76       316.68 o
   9   6  10        210.67        167.65       213.15 o
  10   6  10        183.86        316.02       294.91 o
  11   6  10        286.85        535.42       373.61 o
  12   6  10          0.63       -299.20       340.34 o
 -16   7  10        187.90        266.13       358.25 o
 -15   7  10        127.57        209.83       314.75 o
 -14   7  10        728.18        181.69       299.40 o
 -13   7  10        137.93        351.43       200.83 o
 -12   7  10       3008.16       3092.17       442.70 o
 -11   7  10        692.11        333.28       178.84 o
 -10   7  10       2037.12       2117.97       284.51 o
  -9   7  10        212.23        261.60       185.63 o
  -8   7  10       8227.58       8546.37       898.83 o
  -7   7  10        933.07        935.18       135.22 o
  -6   7  10       3455.82       3847.25       204.39 o
  -5   7  10       1465.80       1667.35       139.23 o
  -4   7  10       3775.43       4244.66       208.25 o
  -3   7  10        825.55        729.35        91.72 o
  -2   7  10        228.37        149.03        71.87 o
  -1   7  10        211.17        128.98        74.62 o
   0   7  10       3841.14       4397.73       274.66 o
   1   7  10          9.34         45.38        77.36 o
   2   7  10       8219.31       8093.11       289.25 o
   3   7  10        172.47        192.81        97.44 o
   4   7  10       4653.29       4623.44       243.47 o
   5   7  10        279.19        300.44       118.87 o
   6   7  10         43.50        -63.93       138.38 o
   7   7  10         26.39        -15.42       141.45 o
   8   7  10         42.19       -109.79       170.85 o
   9   7  10        233.39        126.16       202.98 o
  10   7  10        585.66        503.15       240.28 o
  11   7  10         22.88       -422.65       330.63 o
 -16   8  10        747.37        486.20       353.14 o
 -15   8  10         64.12        232.87       348.02 o
 -14   8  10        171.04        -48.62       268.69 o
 -13   8  10        213.52         63.97       271.25 o
 -12   8  10        641.30        823.98       355.70 o
 -11   8  10          2.33        -84.00       155.33 o
 -10   8  10       2242.98       2611.25       411.99 o
  -9   8  10        159.05        300.95       154.48 o
  -8   8  10        275.76        333.99       111.41 o
  -7   8  10        222.07        199.00        94.86 o
  -6   8  10       1284.72       1541.11       197.87 o
  -5   8  10        877.26       1052.13       150.17 o
  -4   8  10        755.80        770.99        92.65 o
  -3   8  10        232.30        219.84        69.45 o
  -2   8  10       1488.68       1529.28       143.51 o
  -1   8  10       1568.73       1395.01       134.69 o
   0   8  10         55.25        195.91        94.74 o
   1   8  10        669.97        470.09       150.55 o
   2   8  10        372.39        170.09       126.28 o
   3   8  10         50.15        -46.01        98.16 o
   4   8  10         99.53        -16.69       237.33 o
   5   8  10        165.77         97.53       151.44 o
   6   8  10        764.30        843.80       219.47 o
   7   8  10        858.32        543.55       210.03 o
   8   8  10        418.48        206.66       203.29 o
   9   8  10          0.31       -205.16       192.51 o
  10   8  10        146.83        -43.87       204.37 o
  11   8  10        118.21       -212.14       226.85 o
 -15   9  10          3.71       -104.92       273.81 o
 -14   9  10        350.04        547.62       355.70 o
 -13   9  10          4.67       -163.77       253.34 o
 -12   9  10       2671.27       2402.86       483.64 o
 -11   9  10         10.49       -117.71       214.95 o
 -10   9  10       3006.07       2425.89       440.14 o
  -9   9  10       1198.60       1067.85       162.18 o
  -8   9  10       5161.04       5421.44       304.92 o
  -7   9  10        144.57        166.31        98.92 o
  -6   9  10       1088.61        976.50       145.96 o
  -5   9  10        481.37        427.39        77.81 o
  -4   9  10       6387.96       6401.84       268.45 o
  -3   9  10        157.90         47.07        77.34 o
  -2   9  10       8376.35       8498.22       245.67 o
  -1   9  10          0.72        -29.84        72.57 o
   0   9  10       2957.93       3074.05       208.11 o
   1   9  10        203.52        328.33       105.56 o
   2   9  10       1985.70       2346.20       221.26 o
   3   9  10          0.40         72.94       121.62 o
   4   9  10       3464.97       3207.16       327.30 o
   5   9  10          4.96         31.32       175.37 o
   6   9  10       1291.56       1535.61       325.15 o
   7   9  10         53.04         93.00       187.46 o
   8   9  10        201.51        273.72       198.39 o
   9   9  10        384.76        199.89       209.61 o
  10   9  10        281.84        192.10       228.67 o
 -15  10  10        314.08       -150.98       309.63 o
 -14  10  10        279.82       -255.90       281.49 o
 -13  10  10       1066.56       1013.35       394.08 o
 -12  10  10         71.07        217.51       268.69 o
 -11  10  10       2093.89       2338.89       458.05 o
 -10  10  10         46.49        -74.21       204.72 o
  -9  10  10        356.15        601.36       261.01 o
  -8  10  10         94.72       -110.04       176.57 o
  -7  10  10       1402.64       1233.42       299.40 o
  -6  10  10        151.04         57.21       237.98 o
  -5  10  10      10688.39      10216.04       387.68 o
  -4  10  10        143.74        259.17       165.18 o
  -3  10  10       7052.19       6761.91       264.45 o
  -2  10  10        305.82        249.76        83.00 o
  -1  10  10       4453.64       4406.02       261.32 o
   0  10  10        413.95        271.93       128.63 o
   1  10  10       3293.48       3205.35       339.44 o
   2  10  10          1.20         94.08       210.53 o
   3  10  10       1813.65       2175.50       241.24 o
   4  10  10          0.60       -100.22       289.16 o
   5  10  10        587.87        395.00       182.19 o
   6  10  10        269.85        162.14       179.37 o
   7  10  10       1839.37       1567.61       268.45 o
   8  10  10        306.09        221.23       195.24 o
   9  10  10        882.49        395.79       227.63 o
  10  10  10         79.35         52.54       220.55 o
 -14  11  10          6.72        -66.53       263.57 o
 -13  11  10        245.68        -28.15       294.28 o
 -12  11  10          4.68       -191.92       220.07 o
 -11  11  10        167.42         84.45       268.69 o
 -10  11  10         98.35       -158.66       212.39 o
  -9  11  10        663.75        934.02       301.96 o
  -8  11  10          0.50        296.84       230.31 o
  -7  11  10       1007.57        742.10       273.81 o
  -6  11  10         10.49        -75.25       147.98 o
  -5  11  10       1486.12       1144.45       217.75 o
  -4  11  10        357.42        121.90       145.06 o
  -3  11  10         53.71        -24.00       160.35 o
  -2  11  10         59.60         52.86        84.58 o
  -1  11  10          1.93        138.74       105.97 o
   0  11  10        138.30        294.81       130.94 o
   1  11  10        370.14        155.84       145.30 o
   2  11  10         64.90        109.50       138.98 o
   3  11  10          2.26         27.69       230.31 o
   4  11  10          9.53        346.55       309.63 o
   5  11  10         99.32        133.93       160.60 o
   6  11  10         62.78         51.37       178.38 o
   7  11  10         51.58       -150.51       239.34 o
   8  11  10         45.80       -168.48       180.55 o
   9  11  10        597.07        864.79       260.03 o
 -13  12  10        883.79       1315.30       429.91 o
 -12  12  10        354.76        872.60       355.70 o
 -11  12  10       1835.73       1676.12       411.99 o
 -10  12  10         87.03        -69.09       237.98 o
  -9  12  10       1112.66        575.77       266.13 o
  -8  12  10          6.08         -7.68       184.25 o
  -7  12  10        406.56        638.89       210.36 o
  -6  12  10         14.48        -14.00       149.19 o
  -5  12  10       4591.00       4228.14       301.86 o
  -4  12  10        495.13        650.88       154.01 o
  -3  12  10       2932.96       2779.25       247.51 o
  -2  12  10        341.85        408.28       145.53 o
  -1  12  10       1700.59       1771.26       212.27 o
   0  12  10         18.28         95.51       157.01 o
   1  12  10        119.59       -266.51       177.67 o
   2  12  10         48.71         86.58       145.38 o
   3  12  10        857.50        719.44       369.77 o
   4  12  10          1.11       -146.03       150.18 o
   5  12  10        653.21        675.94       248.41 o
   6  12  10         84.33        139.94       192.66 o
   7  12  10        789.19        881.28       274.80 o
   8  12  10          7.29       -270.70       181.85 o
 -12  13  10        342.08        -40.94       294.28 o
 -11  13  10         12.56       -243.10       237.98 o
 -10  13  10       1281.53       1420.22       371.05 o
  -9  13  10        213.78        271.25       263.57 o
  -8  13  10        171.21        125.39       235.42 o
  -7  13  10         22.33       -217.00       157.56 o
  -6  13  10        310.32        332.22       187.46 o
  -5  13  10        186.11        172.77       183.67 o
  -4  13  10        189.89        331.48       141.53 o
  -3  13  10         70.26        -83.52       121.96 o
  -2  13  10        324.25        520.15       153.04 o
  -1  13  10        816.85        767.08       169.70 o
   0  13  10        768.19        530.04       277.97 o
   1  13  10        479.73        286.90       234.56 o
   2  13  10       1298.71        896.64       292.14 o
   3  13  10        604.38        347.54       252.09 o
   4  13  10       1256.06       1026.85       240.05 o
   5  13  10         30.86         53.74       175.60 o
   6  13  10        184.08        -96.23       296.51 o
   7  13  10        186.67        307.90       221.97 o
 -11  14  10        471.32        -69.09       281.49 o
 -10  14  10        178.92        317.31       266.13 o
  -9  14  10        353.88        857.25       304.52 o
  -8  14  10          6.59       -104.92       194.48 o
  -7  14  10        444.26        274.07       191.40 o
  -6  14  10        700.53        971.05       185.13 o
  -5  14  10        848.24        739.11       165.75 o
  -4  14  10         18.83         26.11       127.81 o
  -3  14  10          1.54        195.37       142.17 o
  -2  14  10        117.99        205.85       141.39 o
  -1  14  10          0.45         -1.21       133.97 o
   0  14  10        178.21        343.60       152.78 o
   1  14  10         90.95         20.42       151.38 o
   2  14  10        606.23        718.20       436.30 o
   3  14  10        186.57        -38.57       175.33 o
   4  14  10        166.69        206.60       200.95 o
   5  14  10         11.02        136.40       179.64 o
   6  14  10        285.19         -2.24       238.77 o
  -9  15  10          4.59        -12.79       243.10 o
  -8  15  10        381.19        184.58       225.06 o
  -7  15  10          5.86        -93.86       189.36 o
  -6  15  10        576.58        603.25       174.66 o
  -5  15  10         31.12        137.09       140.37 o
  -4  15  10        643.21        920.86       187.06 o
  -3  15  10          4.15         47.23       123.33 o
  -2  15  10        309.57        322.07       147.84 o
  -1  15  10        154.93        171.08       151.81 o
   0  15  10        145.98         98.83       148.12 o
   1  15  10         33.58       -113.51       411.99 o
   2  15  10        876.81       1010.45       323.15 o
   3  15  10        170.89         82.92       183.81 o
   4  15  10        942.15        526.96       221.57 o
  -7  16  10          5.78       -219.25       146.17 o
  -6  16  10        167.07        447.25       181.08 o
  -5  16  10        460.65        493.32       171.17 o
  -4  16  10         67.53        492.37       170.09 o
  -3  16  10        297.76        342.83       270.80 o
  -2  16  10          6.24        169.68       149.77 o
  -1  16  10         40.08        125.82       234.87 o
   0  16  10          0.16       -199.91       240.83 o
   1  16  10        220.43        135.64       262.50 o
 -17   0  11         79.41       -140.74       342.90 o
 -15   0  11         33.38        243.10       327.55 o
 -13   0  11       3447.63       2766.23       514.35 o
 -11   0  11       6014.04       7246.97       757.45 o
  -9   0  11       2838.18       2502.66       432.46 o
  -7   0  11       1106.15        770.25       255.90 o
  -5   0  11       9590.02       9106.31       353.96 o
  -3   0  11        724.96        691.53       130.49 o
  -1   0  11       4554.96       4668.78       280.23 o
   1   0  11       3629.98       3840.84       281.64 o
   3   0  11      23624.38      24137.01       664.60 o
   5   0  11       2216.72       2906.49       323.40 o
   7   0  11       3150.44       3048.95       401.65 o
   9   0  11          0.99       -198.76       224.80 o
  11   0  11       1086.43       1873.35       413.27 o
 -18   1  11         10.51         80.83       283.07 o
 -17   1  11        226.74        378.28       287.43 o
 -16   1  11        112.23        -66.96       309.63 o
 -15   1  11        902.74       1482.71       333.94 o
 -14   1  11        233.83        110.29       199.29 o
 -13   1  11       1116.87       1630.24       297.66 o
 -12   1  11        383.70        165.05       184.14 o
 -11   1  11       3884.22       3787.61       381.77 o
 -10   1  11        329.84         11.82       143.83 o
  -9   1  11        306.40        112.55       146.03 o
  -8   1  11        210.27        118.86       293.00 o
  -7   1  11         66.63        130.09       132.25 o
  -6   1  11        833.17        994.90       153.20 o
  -5   1  11        112.51        121.96        84.47 o
  -4   1  11       4795.32       4697.88       199.57 o
  -3   1  11        219.50        252.89        74.80 o
  -2   1  11       4469.60       4670.02       190.25 o
  -1   1  11         71.56         47.86        64.41 o
   0   1  11         24.95        -25.20        81.07 o
   1   1  11         36.08        -59.08        71.47 o
   2   1  11         34.60         28.02        72.44 o
   3   1  11         88.05        127.36        85.53 o
   4   1  11       1426.43       1458.37       203.41 o
   5   1  11        692.85        819.90       182.30 o
   6   1  11        664.63        467.09       123.56 o
   7   1  11       1413.43       1261.30       211.16 o
   8   1  11        220.41        112.32       164.80 o
   9   1  11        158.36         77.35       179.88 o
  10   1  11        116.26         41.62       185.58 o
  11   1  11          4.41       -151.90       179.39 o
  12   1  11         69.08         82.94       214.38 o
 -18   2  11        470.02        560.35       313.33 o
 -17   2  11        455.39        331.53       271.02 o
 -16   2  11       1407.40       1369.34       468.29 o
 -15   2  11         33.49         37.70       209.80 o
 -14   2  11        129.66       -200.83       230.31 o
 -13   2  11       1166.69       1242.56       266.78 o
 -12   2  11        295.13         25.40       193.20 o
 -11   2  11       5971.99       5784.79       867.49 o
 -10   2  11         77.98        -60.14       139.33 o
  -9   2  11       5249.08       5611.41       438.45 o
  -8   2  11       2595.97       3052.77       408.15 o
  -7   2  11       2423.94       2206.56       314.42 o
  -6   2  11       1806.39       1628.80       191.54 o
  -5   2  11       3927.53       3837.86       236.96 o
  -4   2  11       4558.82       4512.12       194.69 o
  -3   2  11       3824.62       3907.47       193.97 o
  -2   2  11         24.14          9.24        63.82 o
  -1   2  11       2193.11       2397.60       144.18 o
   0   2  11        177.55        178.75        87.77 o
   1   2  11       2261.41       2004.49       162.26 o
   2   2  11        147.22        205.72        83.21 o
   3   2  11       3842.71       4057.67       194.17 o
   4   2  11       3279.30       3064.30       253.97 o
   5   2  11        545.59        496.86       155.54 o
   6   2  11         14.42         79.60       101.38 o
   7   2  11         17.57       -122.84       120.84 o
   8   2  11        137.67        251.37       173.00 o
   9   2  11         10.08        -78.10       161.73 o
  10   2  11        135.32         17.13       222.35 o
  11   2  11        130.55        -15.45       192.43 o
  12   2  11         19.30        -84.99       230.87 o
 -17   3  11        209.49        256.09       288.21 o
 -16   3  11        937.38        803.36       302.40 o
 -15   3  11         57.13        211.75       205.32 o
 -14   3  11       1898.16       1963.15       340.47 o
 -13   3  11          1.52        -97.64       151.87 o
 -12   3  11       2341.15       2703.57       350.98 o
 -11   3  11       1225.90       1571.88       276.40 o
 -10   3  11       2214.93       2693.02       312.47 o
  -9   3  11       1090.11        958.02       212.56 o
  -8   3  11        489.71        487.65       147.69 o
  -7   3  11        842.67        931.03       162.52 o
  -6   3  11       5940.05       5515.89       291.05 o
  -5   3  11        744.97        638.62       115.02 o
  -4   3  11      17788.06      16806.32       392.43 o
  -3   3  11         29.42         48.56        68.69 o
  -2   3  11       7332.76       7633.85       214.44 o
  -1   3  11         12.93        -65.26        55.73 o
   0   3  11       1146.13       1143.11       130.56 o
   1   3  11       2508.88       2434.71       176.50 o
   2   3  11       2216.72       2159.46       177.16 o
   3   3  11       2202.97       2362.40       148.70 o
   4   3  11       1393.28       1350.74       135.15 o
   5   3  11        274.86        445.03       111.05 o
   6   3  11       1122.69       1156.41       140.97 o
   7   3  11         79.07        221.59       136.69 o
   8   3  11       1606.65       1511.45       223.98 o
   9   3  11         61.44        -45.82       172.83 o
  10   3  11       1154.42       1122.86       309.15 o
  11   3  11         33.25        -75.32       218.72 o
  12   3  11        167.37       -341.31       271.02 o
 -17   4  11         98.63        470.85       288.03 o
 -16   4  11       1158.06       1887.21       443.98 o
 -15   4  11        289.64        143.24       222.01 o
 -14   4  11          1.45       -102.63       188.77 o
 -13   4  11         11.26       -241.56       170.99 o
 -12   4  11         26.37        259.11       194.75 o
 -11   4  11        157.81        205.90       156.32 o
 -10   4  11        532.13        513.33       192.55 o
  -9   4  11        134.43         87.02       146.56 o
  -8   4  11       1237.76       1367.24       197.41 o
  -7   4  11          2.75         61.97       102.06 o
  -6   4  11        346.51        259.33       102.53 o
  -5   4  11          0.91          8.88        82.69 o
  -4   4  11          1.52        -55.25        70.66 o
  -3   4  11          0.67         39.37        70.11 o
  -2   4  11        129.83        109.27        65.92 o
  -1   4  11          9.00       -103.76        69.17 o
   0   4  11        244.42         89.40       117.70 o
   1   4  11        425.12        503.35       109.86 o
   2   4  11       6888.29       6917.23       294.62 o
   3   4  11        924.37        886.98       143.26 o
   4   4  11          2.74        -70.84       102.37 o
   5   4  11         94.96         35.58        88.09 o
   6   4  11         11.60        244.95       100.22 o
   7   4  11          7.93       -151.15       147.16 o
   8   4  11        272.34        119.22       140.97 o
   9   4  11        126.04         60.88       172.79 o
  10   4  11       2401.95       2167.58       421.89 o
  11   4  11          2.34       -101.09       371.05 o
  12   4  11        367.47       -101.33       307.54 o
 -17   5  11         57.69        255.90       406.87 o
 -16   5  11       1095.89       1732.42       537.38 o
 -15   5  11        247.23       -146.38       201.83 o
 -14   5  11       1114.59        729.66       690.92 o
 -13   5  11        104.24         66.45       188.56 o
 -12   5  11       2750.89       2177.85       320.03 o
 -11   5  11        257.71        232.03       176.33 o
 -10   5  11       5013.09       5286.84       377.35 o
  -9   5  11        564.85        561.96       189.75 o
  -8   5  11       4511.12       5271.56       384.79 o
  -7   5  11          0.02        -36.68        85.75 o
  -6   5  11       7870.38       7407.76       304.79 o
  -5   5  11       1569.58       1537.23       158.24 o
  -4   5  11      17655.61      17322.64       402.52 o
  -3   5  11       1185.98       1278.91       124.21 o
  -2   5  11      12405.91      12344.06       277.87 o
  -1   5  11        274.31        102.99       112.91 o
   0   5  11       4405.21       4332.64       225.03 o
   1   5  11        413.62        523.00       114.01 o
   2   5  11       3564.90       3896.82       224.18 o
   3   5  11        310.86        158.26       123.64 o
   4   5  11       2006.53       2346.97       194.68 o
   5   5  11        405.10        281.61       142.55 o
   6   5  11        275.72        234.59       127.95 o
   7   5  11        406.36        329.31       217.59 o
   8   5  11        624.51        591.92       294.38 o
   9   5  11        316.54        225.90       276.78 o
  10   5  11        988.88       1044.93       350.35 o
  11   5  11          3.42        691.63       331.55 o
 -17   6  11        330.01        644.86       417.11 o
 -16   6  11        249.56        176.57       360.81 o
 -15   6  11          2.84         66.53       291.72 o
 -14   6  11         39.87         51.02       200.24 o
 -13   6  11       1191.13       1425.48       669.17 o
 -12   6  11          8.20        -46.28       165.38 o
 -11   6  11       2276.56       2610.77       330.76 o
 -10   6  11        551.50        233.61       177.80 o
  -9   6  11       9486.84       9607.29       804.83 o
  -8   6  11        821.27        666.61       155.54 o
  -7   6  11       3788.88       3921.14       291.05 o
  -6   6  11        971.54        976.22       136.78 o
  -5   6  11       3714.65       3955.65       235.47 o
  -4   6  11        133.36         25.40        79.94 o
  -3   6  11       2579.63       2172.99       174.07 o
  -2   6  11         19.27         54.92        59.81 o
  -1   6  11       2190.92       2585.33       165.30 o
   0   6  11         19.06       -101.71        84.06 o
   1   6  11       3040.75       3464.42       207.99 o
   2   6  11       3266.83       3460.24       199.54 o
   3   6  11       7257.83       6892.08       270.32 o
   4   6  11          2.17        -55.55       101.28 o
   5   6  11       1162.09       1465.75       177.64 o
   6   6  11         20.72        -80.82       118.86 o
   7   6  11         47.26       -217.36       213.55 o
   8   6  11         29.78       -280.18       207.18 o
   9   6  11         47.04        -15.52       345.46 o
  10   6  11        532.71        522.12       626.94 o
  11   6  11        406.98        682.90       350.43 o
 -16   7  11          6.85       -181.69       312.19 o
 -15   7  11        215.29        291.72       332.66 o
 -14   7  11         19.49         35.83       281.49 o
 -13   7  11         21.10        -34.51       173.82 o
 -12   7  11         15.95        -21.24       170.26 o
 -11   7  11        999.74        492.65       193.20 o
 -10   7  11         86.44         34.80       146.92 o
  -9   7  11       2856.77       3331.80       423.51 o
  -8   7  11         16.62        122.86       172.48 o
  -7   7  11        518.59        408.09       159.56 o
  -6   7  11         83.76        107.54        96.69 o
  -5   7  11       4415.86       4369.51       246.16 o
  -4   7  11          7.23         68.70        81.60 o
  -3   7  11       2061.74       1917.66       161.36 o
  -2   7  11         58.29        145.56        78.93 o
  -1   7  11       2766.62       2725.37       168.91 o
   0   7  11          1.02        -57.84        77.92 o
   1   7  11        154.71        153.45        87.62 o
   2   7  11        760.50        567.49       124.61 o
   3   7  11       2510.55       2633.03       232.50 o
   4   7  11        361.50        252.32       125.22 o
   5   7  11        557.30        609.17       209.54 o
   6   7  11         12.88         84.83       150.55 o
   7   7  11         91.26       -162.85       170.16 o
   8   7  11         90.39        -21.72       251.82 o
   9   7  11        190.90        305.37       225.98 o
  10   7  11         33.90         77.98       282.45 o
 -16   8  11         43.80         40.94       337.78 o
 -15   8  11          2.92        273.81       312.19 o
 -14   8  11        254.75        437.58       335.22 o
 -13   8  11       1300.82        898.19       371.05 o
 -12   8  11          5.37          0.00       268.69 o
 -11   8  11       1536.23       1563.38       266.30 o
 -10   8  11        125.28       -125.62       172.73 o
  -9   8  11       2711.61       2642.33       238.70 o
  -8   8  11         32.49        -41.02       144.74 o
  -7   8  11       3167.14       3265.67       222.97 o
  -6   8  11        839.34        795.18       160.30 o
  -5   8  11       2662.75       3219.14       210.53 o
  -4   8  11        310.06        359.39        96.70 o
  -3   8  11       1054.04        920.78       116.48 o
  -2   8  11       1055.49       1043.95       107.33 o
  -1   8  11       1020.14       1064.45       116.64 o
   0   8  11        674.72        668.08       102.19 o
   1   8  11       3057.93       2952.09       183.51 o
   2   8  11       3421.91       3285.16       221.41 o
   3   8  11       4213.41       4555.78       305.49 o
   4   8  11        491.02        465.76       199.78 o
   5   8  11       2548.93       2128.85       290.71 o
   6   8  11          0.58       -216.78       155.95 o
   7   8  11         36.95       -245.24       163.49 o
   8   8  11          2.41        -95.33       195.58 o
   9   8  11        441.36        697.92       261.55 o
  10   8  11        437.95         58.67       229.04 o
 -15   9  11        593.84       1010.79       419.67 o
 -14   9  11        235.52        562.97       340.34 o
 -13   9  11        298.84        511.79       322.43 o
 -12   9  11        513.07        419.67       294.28 o
 -11   9  11        532.98        296.84       278.93 o
 -10   9  11         59.64        125.39       214.95 o
  -9   9  11        304.31        534.54       253.34 o
  -8   9  11          7.55         36.71       134.32 o
  -7   9  11        338.30        405.68       258.45 o
  -6   9  11        226.37        224.95       212.39 o
  -5   9  11        625.96        534.97       173.67 o
  -4   9  11       4911.87       4966.70       239.10 o
  -3   9  11       1344.84       1184.91       138.58 o
  -2   9  11        163.37        242.59        99.52 o
  -1   9  11         12.32       -145.16        96.78 o
   0   9  11        800.83        987.83       147.77 o
   1   9  11          0.63        -23.11       119.12 o
   2   9  11       1795.62       1681.30       300.67 o
   3   9  11         54.79        -17.67       128.81 o
   4   9  11        129.45        -17.59       211.91 o
   5   9  11         15.54       -156.05       158.17 o
   6   9  11         48.71       -187.04       162.70 o
   7   9  11        433.01        421.06       210.78 o
   8   9  11        494.12        388.94       356.47 o
   9   9  11        215.41        -24.55       209.92 o
 -14  10  11         36.75        138.18       309.63 o
 -13  10  11        275.05        445.26       319.87 o
 -12  10  11        294.26        207.28       266.13 o
 -11  10  11       1238.48       1348.57       396.64 o
 -10  10  11        472.34        427.35       278.93 o
  -9  10  11        149.71        429.91       232.87 o
  -8  10  11       1643.51       1425.34       340.34 o
  -7  10  11        348.72        452.94       227.75 o
  -6  10  11       1152.20       1191.04       208.52 o
  -5  10  11        976.34       1142.06       171.49 o
  -4  10  11        954.72       1162.30       146.45 o
  -3  10  11       1650.50       1851.59       144.83 o
  -2  10  11        128.96         -5.83        99.61 o
  -1  10  11        242.63        307.56       112.66 o
   0  10  11          0.34         11.39       118.39 o
   1  10  11        279.99        309.25       171.12 o
   2  10  11          9.67        -26.70       140.15 o
   3  10  11        353.07        683.17       188.94 o
   4  10  11        806.70       1031.15       303.08 o
   5  10  11        279.87        161.25       181.26 o
   6  10  11        244.15        259.87       189.02 o
   7  10  11        292.75        561.99       212.92 o
   8  10  11         17.13        -24.70       189.76 o
   9  10  11         70.95         67.23       215.36 o
 -14  11  11        827.43        122.83       319.87 o
 -13  11  11          2.65        266.13       273.81 o
 -12  11  11       1082.49        793.28       365.93 o
 -11  11  11        178.48         79.33       240.54 o
 -10  11  11        486.08        611.59       301.96 o
  -9  11  11         73.02        140.74       230.31 o
  -8  11  11          3.84       -133.07       189.36 o
  -7  11  11        199.22       -145.86       204.72 o
  -6  11  11        566.01        591.12       245.66 o
  -5  11  11          3.58         30.70       124.76 o
  -4  11  11       3560.77       3694.65       352.36 o
  -3  11  11        158.94        137.11       220.40 o
  -2  11  11       2652.71       3034.37       263.38 o
  -1  11  11        110.35         53.35       128.96 o
   0  11  11        212.62        181.22       140.61 o
   1  11  11        180.65        188.12       149.79 o
   2  11  11        449.02        462.74       327.61 o
   3  11  11          9.91        149.20       281.49 o
   4  11  11        684.07        859.89       291.28 o
   5  11  11          1.97       -194.65       176.48 o
   6  11  11        754.15        409.68       216.25 o
   7  11  11          0.27         40.82       185.84 o
   8  11  11        608.81        351.45       230.67 o
 -13  12  11          0.82        -40.94       278.93 o
 -12  12  11        383.67        130.51       255.90 o
 -11  12  11         69.21         89.56       281.49 o
 -10  12  11        265.09        266.13       266.13 o
  -9  12  11        290.29        355.70       255.90 o
  -8  12  11        105.44        342.90       258.45 o
  -7  12  11          1.18        204.72       207.28 o
  -6  12  11        204.98       -157.25       162.26 o
  -5  12  11         25.01          0.81       122.89 o
  -4  12  11        563.14        466.65       184.18 o
  -3  12  11         18.83        106.48       136.08 o
  -2  12  11        172.86        -35.01       130.69 o
  -1  12  11          6.51        -36.90       176.37 o
   0  12  11        784.08        827.33       183.51 o
   1  12  11        101.96        102.71       151.18 o
   2  12  11          4.89        -30.79       143.56 o
   3  12  11         77.79        150.73       230.57 o
   4  12  11         66.21         -5.56       208.59 o
   5  12  11        184.93        -77.91       210.23 o
   6  12  11         19.39       -121.19       179.01 o
   7  12  11         19.02        -23.77       198.96 o
 -12  13  11        656.25        304.52       309.63 o
 -11  13  11         93.50         23.03       268.69 o
 -10  13  11       1245.31       1151.53       368.49 o
  -9  13  11          7.17         40.94       235.42 o
  -8  13  11        332.70        322.43       245.66 o
  -7  13  11          1.28       -181.69       161.21 o
  -6  13  11       1375.85       1839.71       229.61 o
  -5  13  11          3.58          6.92       136.36 o
  -4  13  11       2530.54       2373.32       306.73 o
  -3  13  11        381.87        444.96       159.76 o
  -2  13  11       2239.90       2228.94       345.02 o
  -1  13  11        367.06        448.19       161.75 o
   0  13  11        534.51       1125.81       189.89 o
   1  13  11          1.17         15.94       140.73 o
   2  13  11        671.89        641.10       265.39 o
   3  13  11         54.90        273.75       255.72 o
   4  13  11        714.30        759.62       231.48 o
   5  13  11          0.27        129.89       228.74 o
   6  13  11        267.43        313.17       215.56 o
 -10  14  11        100.19        -28.15       237.98 o
  -9  14  11       1148.40       1389.51       391.52 o
  -8  14  11          0.15        401.76       271.25 o
  -7  14  11        575.98        631.55       225.69 o
  -6  14  11        360.72        401.33       166.11 o
  -5  14  11       1548.79       1541.27       215.80 o
  -4  14  11        280.69        178.22       151.49 o
  -3  14  11        971.38       1081.51       205.89 o
  -2  14  11         31.71         39.37       199.87 o
  -1  14  11        482.16        456.83       262.69 o
   0  14  11        110.06        416.74       164.19 o
   1  14  11        647.52        393.17       171.48 o
   2  14  11        181.20        186.98       251.46 o
   3  14  11       2038.82       1971.66       300.03 o
   4  14  11        393.75       -162.70       176.84 o
  -8  15  11        135.54        184.25       255.90 o
  -7  15  11         34.76       -104.66       151.38 o
  -6  15  11         27.88        148.38       157.52 o
  -5  15  11        524.18        413.09       168.61 o
  -4  15  11        241.94         95.99       175.22 o
  -3  15  11         86.72        155.57       161.84 o
  -2  15  11         80.33        381.75       170.74 o
  -1  15  11         29.92         71.22       156.78 o
   0  15  11         89.81         16.70       153.39 o
   1  15  11        304.33         96.08       454.22 o
   2  15  11        144.35        210.28       260.37 o
   3  15  11        469.69        822.70       242.45 o
  -5  16  11        916.29        898.89       205.22 o
  -4  16  11         24.47          0.75       149.17 o
  -3  16  11        719.82        453.21       187.63 o
  -2  16  11         61.38        228.62       160.17 o
  -1  16  11        251.61        565.85       415.83 o
 -16   0  12       1117.27       1576.32       499.00 o
 -14   0  12        231.61        150.98       289.16 o
 -12   0  12       1835.52       2019.02       442.70 o
 -10   0  12        575.74        353.14       268.69 o
  -8   0  12        459.20        519.47       240.54 o
  -6   0  12         16.42        -10.85       133.41 o
  -4   0  12       1413.29       1613.02       186.55 o
  -2   0  12       2098.82       2159.38       206.13 o
   0   0  12        271.79        146.01       123.15 o
   2   0  12        121.81        133.93       176.32 o
   4   0  12         27.71        -99.44       121.59 o
   6   0  12         51.13        128.33       182.24 o
   8   0  12       1331.29       1656.90       265.06 o
  10   0  12         54.31         44.52       287.09 o
 -17   1  12        319.81        716.06       335.22 o
 -16   1  12         42.41        -22.25       204.71 o
 -15   1  12        470.58        528.15       261.42 o
 -14   1  12         44.58        -18.33       181.30 o
 -13   1  12         48.46       -145.56       174.44 o
 -12   1  12       2437.88       2326.63       332.00 o
 -11   1  12        129.33        251.40       176.33 o
 -10   1  12       4466.62       4392.80       409.34 o
  -9   1  12        539.25        475.14       223.91 o
  -8   1  12       1134.80       1070.92       222.23 o
  -7   1  12        955.44        832.25       198.08 o
  -6   1  12       9805.85      10177.69       348.78 o
  -5   1  12       1657.50       1673.67       136.62 o
  -4   1  12       4870.66       5074.55       215.36 o
  -3   1  12        422.07        432.25        90.38 o
  -2   1  12       2076.02       2042.48       152.84 o
  -1   1  12         75.75         28.05        71.28 o
   0   1  12        952.61        821.14       165.54 o
   1   1  12        114.21          7.18        77.68 o
   2   1  12       6651.29       6367.80       241.76 o
   3   1  12       1249.07       1259.17       133.27 o
   4   1  12       1820.61       1851.85       167.81 o
   5   1  12         17.48          4.09       107.10 o
   6   1  12       1742.49       1991.59       202.48 o
   7   1  12          7.49         97.69       120.90 o
   8   1  12          1.65         22.41       144.53 o
   9   1  12         33.47         76.54       187.81 o
  10   1  12        430.84        236.39       297.42 o
  11   1  12         25.95       -280.75       187.17 o
 -17   2  12         44.69         11.52       256.94 o
 -16   2  12        691.74        396.94       266.12 o
 -15   2  12        830.53       1035.59       296.60 o
 -14   2  12        137.18       -139.97       374.89 o
 -13   2  12       1801.37       2008.18       336.65 o
 -12   2  12        287.65        263.23       204.25 o
 -11   2  12       1321.63       1863.05       293.12 o
 -10   2  12       1207.06       1397.03       242.76 o
  -9   2  12         74.52         75.69       289.16 o
  -8   2  12        187.92        152.06       239.26 o
  -7   2  12        126.42         89.68       143.52 o
  -6   2  12        703.42        625.54       123.98 o
  -5   2  12       2525.22       2555.66       180.74 o
  -4   2  12        524.74        389.75        88.33 o
  -3   2  12       8288.31       8166.45       276.68 o
  -2   2  12       1355.24       1660.01       130.34 o
  -1   2  12        199.84        191.84        71.20 o
   0   2  12         55.57         20.41       112.33 o
   1   2  12        150.64          6.43       109.14 o
   2   2  12        859.16        949.30       118.83 o
   3   2  12       1871.81       2044.56       154.50 o
   4   2  12        237.84        232.23       105.86 o
   5   2  12        989.41       1178.86       149.62 o
   6   2  12        281.83        123.17       136.76 o
   7   2  12          7.12         -4.36       137.44 o
   8   2  12        473.20        210.12       203.72 o
   9   2  12        270.61        175.20       245.52 o
  10   2  12         35.31        -64.67       350.52 o
  11   2  12        302.29        451.21       268.64 o
 -17   3  12       1684.63       1972.58       435.02 o
 -16   3  12         61.55        -99.14       310.91 o
 -15   3  12        620.71        941.96       296.68 o
 -14   3  12         52.32        113.45       216.09 o
 -13   3  12         10.48        -90.00       157.39 o
 -12   3  12          0.48         37.36       211.11 o
 -11   3  12       1009.87       1197.90       249.94 o
 -10   3  12        295.30        229.74       258.45 o
  -9   3  12       2404.36       2452.22       309.59 o
  -8   3  12       2881.29       2806.26       404.93 o
  -7   3  12        234.43        323.57       133.68 o
  -6   3  12        456.86        294.58       108.29 o
  -5   3  12        481.30        344.39        95.89 o
  -4   3  12       2115.18       2379.13       154.31 o
  -3   3  12          5.00         24.28        71.62 o
  -2   3  12       2126.66       2049.96       140.40 o
  -1   3  12        175.04        154.93        85.34 o
   0   3  12       2972.15       2583.60       279.86 o
   1   3  12       1362.28       1177.49       143.29 o
   2   3  12        904.50       1168.27       148.16 o
   3   3  12          4.19        -91.34        80.89 o
   4   3  12       1153.05       1391.55       145.81 o
   5   3  12        315.20        273.39       124.92 o
   6   3  12        406.22        293.18       145.35 o
   7   3  12         17.20       -135.52       128.57 o
   8   3  12        272.65        401.46       180.75 o
   9   3  12        698.49        638.84       209.67 o
  10   3  12         93.08        366.18       241.13 o
  11   3  12        126.74        206.26       314.80 o
 -17   4  12       1128.00       1724.74       575.77 o
 -16   4  12         37.94        498.44       269.75 o
 -15   4  12        974.80        365.35       252.03 o
 -14   4  12         24.83        103.98       206.70 o
 -13   4  12       2757.29       2923.58       541.22 o
 -12   4  12         64.90        -35.50       176.57 o
 -11   4  12       3285.03       3232.88       370.09 o
 -10   4  12        603.22        696.48       189.94 o
  -9   4  12       4928.71       4555.93       341.42 o
  -8   4  12        352.99        342.49       139.84 o
  -7   4  12        928.22       1028.20       145.69 o
  -6   4  12         98.84         -8.52        90.86 o
  -5   4  12       9610.07       9078.46       309.82 o
  -4   4  12         58.52         84.32        86.60 o
  -3   4  12      11921.14      11858.77       292.62 o
  -2   4  12        304.04        347.88        79.30 o
  -1   4  12      10360.11      10069.45       502.40 o
   0   4  12        471.59        277.69       121.67 o
   1   4  12       3473.07       3643.46       224.76 o
   2   4  12         56.91        -23.37        95.54 o
   3   4  12       5960.09       5860.70       292.61 o
   4   4  12        173.06        244.85       120.73 o
   5   4  12       2359.23       2562.83       237.66 o
   6   4  12          3.36        135.96       137.52 o
   7   4  12        782.20        835.20       178.46 o
   8   4  12        207.83         49.70       191.52 o
   9   4  12       1904.60       1619.74       377.37 o
  10   4  12          4.33       -120.64       273.21 o
  11   4  12        793.96        856.14       362.79 o
 -17   5  12       1410.34       1433.02       539.94 o
 -16   5  12         23.40        133.07       386.40 o
 -15   5  12        332.97        261.45       235.88 o
 -14   5  12          1.58        -58.82       189.08 o
 -13   5  12        301.17        388.96       231.61 o
 -12   5  12       1166.03       1048.68       252.41 o
 -11   5  12        194.74        119.42       171.91 o
 -10   5  12       1603.52       2046.19       303.59 o
  -9   5  12       7383.26       7746.56       444.62 o
  -8   5  12        436.02        293.35       141.09 o
  -7   5  12        394.49        284.31       106.47 o
  -6   5  12       3751.83       3475.13       326.14 o
  -5   5  12        568.95        620.70       114.17 o
  -4   5  12       1954.76       2310.17       208.24 o
  -3   5  12         57.32         90.79        72.77 o
  -2   5  12        553.99        672.19        87.69 o
  -1   5  12        520.51        479.91       106.35 o
   0   5  12        181.86         10.82       104.21 o
   1   5  12        601.73        910.84       138.96 o
   2   5  12       4330.76       4510.48       252.20 o
   3   5  12       1143.36        993.19       172.12 o
   4   5  12       2749.95       2729.91       213.50 o
   5   5  12         15.30        -29.59       133.96 o
   6   5  12        489.59        574.12       157.72 o
   7   5  12        224.90         56.85       161.14 o
   8   5  12          4.98        -65.83       244.26 o
   9   5  12        651.37        809.89       322.92 o
  10   5  12        253.20        -23.99       836.78 o
 -16   6  12        673.21       1133.62       468.29 o
 -15   6  12         98.20        -81.89       307.08 o
 -14   6  12        616.67        368.35       236.13 o
 -13   6  12        746.62       1017.82       271.13 o
 -12   6  12        837.91        914.71       251.60 o
 -11   6  12       1201.36        819.62       219.80 o
 -10   6  12       2262.91       2190.67       301.24 o
  -9   6  12       2887.44       2841.91       324.49 o
  -8   6  12       1063.81        934.11       157.04 o
  -7   6  12         78.00         28.77       100.94 o
  -6   6  12         55.09        257.44       105.57 o
  -5   6  12       3235.88       3218.63       277.34 o
  -4   6  12        537.95        378.88       101.29 o
  -3   6  12       1663.59       1512.80       140.95 o
  -2   6  12       3261.21       3030.53       186.15 o
  -1   6  12       2288.31       2359.80       179.26 o
   0   6  12       1205.32       1130.63       141.08 o
   1   6  12        688.08        451.70       117.53 o
   2   6  12       1621.95       1575.58       165.51 o
   3   6  12       1481.17       1538.61       215.79 o
   4   6  12        954.50       1065.27       157.33 o
   5   6  12        174.63        107.67       182.77 o
   6   6  12          0.17        -20.39       184.93 o
   7   6  12        287.60         95.99       246.39 o
   8   6  12         58.13       -301.06       200.70 o
   9   6  12        412.51        632.09       309.84 o
  10   6  12         16.66        284.55       501.56 o
 -16   7  12        275.48        -76.77       337.78 o
 -15   7  12          6.57         61.42       337.78 o
 -14   7  12         29.45        -30.71       268.69 o
 -13   7  12        240.29        199.60       281.49 o
 -12   7  12       1600.53       1265.18       276.85 o
 -11   7  12          0.45         32.84       180.41 o
 -10   7  12       5167.06       5429.99       447.62 o
  -9   7  12         58.13        327.83       130.99 o
  -8   7  12       5734.69       6413.79       359.74 o
  -7   7  12        135.94        150.96       107.40 o
  -6   7  12       3698.95       3782.10       243.29 o
  -5   7  12        427.20        449.50       107.66 o
  -4   7  12        857.53        835.24       125.08 o
  -3   7  12        166.15        111.40        88.10 o
  -2   7  12       4711.48       4838.48       227.79 o
  -1   7  12         46.94          1.74        90.84 o
   0   7  12       1576.93       1795.57       164.53 o
   1   7  12         41.17        -29.46       133.70 o
   2   7  12       2175.00       2125.82       326.51 o
   3   7  12         41.74        -71.14       109.53 o
   4   7  12       1621.14       1819.83       275.87 o
   5   7  12        213.08        450.18       248.71 o
   6   7  12       1156.17        935.92       285.64 o
   7   7  12          0.48       -130.84       225.40 o
   8   7  12         66.62       -310.34       206.89 o
   9   7  12         17.87         34.88       274.97 o
  10   7  12        373.27        293.43       423.51 o
 -15   8  12          0.68       -143.30       281.49 o
 -14   8  12        503.51        511.79       322.43 o
 -13   8  12         59.06        -46.06       268.69 o
 -12   8  12        477.45         92.12       271.25 o
 -11   8  12        571.51       -117.71       243.10 o
 -10   8  12       2690.48       2753.51       334.03 o
  -9   8  12        134.78        188.12       127.89 o
  -8   8  12        206.54        628.61       173.50 o
  -7   8  12        203.36        205.66       117.05 o
  -6   8  12        479.42        161.94       110.31 o
  -5   8  12        259.20        223.12       100.10 o
  -4   8  12        216.71        323.40       103.91 o
  -3   8  12       2149.62       2214.88       159.69 o
  -2   8  12       2634.26       2515.97       168.23 o
  -1   8  12       1982.30       1940.13       171.75 o
   0   8  12          0.13        -71.28       101.75 o
   1   8  12       1913.73       1907.55       185.96 o
   2   8  12        528.12        567.13       155.53 o
   3   8  12         31.23        146.10       137.54 o
   4   8  12        129.63        191.28       198.89 o
   5   8  12         59.36       -270.86       204.36 o
   6   8  12         71.98        164.85       198.13 o
   7   8  12         53.54        200.28       213.08 o
   8   8  12        163.36        397.30       227.70 o
   9   8  12        176.55        148.17       283.14 o
 -15   9  12          6.72        -84.45       314.75 o
 -14   9  12        162.06         48.62       317.31 o
 -13   9  12          0.40        243.10       284.04 o
 -12   9  12       2235.68       1425.34       417.11 o
 -11   9  12        117.86        263.57       248.22 o
 -10   9  12        566.62        545.06       278.93 o
  -9   9  12        917.50        803.51       296.84 o
  -8   9  12        254.00        202.77       150.11 o
  -7   9  12         87.73       -126.07       195.76 o
  -6   9  12       2175.04       2120.85       265.92 o
  -5   9  12        376.81        213.68       125.15 o
  -4   9  12       1734.92       1998.85       260.49 o
  -3   9  12         30.51        -27.17       115.70 o
  -2   9  12        303.03        404.20       122.96 o
  -1   9  12        595.69        212.62       113.72 o
   0   9  12        714.15        559.85       135.29 o
   1   9  12        760.50        366.05       240.45 o
   2   9  12       2253.89       1681.70       206.04 o
   3   9  12         21.33       -159.40       144.87 o
   4   9  12       1969.25       2599.46       396.48 o
   5   9  12        416.04        -32.74       252.60 o
   6   9  12        253.57        150.48       196.63 o
   7   9  12        142.98        -49.29       190.06 o
   8   9  12          1.63       -315.20       253.22 o
   9   9  12        281.95       -255.52       216.86 o
 -14  10  12        168.95        307.08       342.90 o
 -13  10  12        876.07        816.31       388.96 o
 -12  10  12         65.40         84.45       255.90 o
 -11  10  12        572.58        296.84       268.69 o
 -10  10  12         32.26        314.75       253.34 o
  -9  10  12        172.37       -133.07       186.80 o
  -8  10  12        630.40       1013.35       301.96 o
  -7  10  12          5.35        110.04       204.72 o
  -6  10  12         64.40       -168.89       148.42 o
  -5  10  12       2242.67       2606.58       241.85 o
  -4  10  12        382.93        400.49       131.76 o
  -3  10  12       2196.25       2209.86       211.33 o
  -2  10  12        284.85         -3.73       119.27 o
  -1  10  12       1128.17       1420.25       184.05 o
   0  10  12         55.06        123.45       140.89 o
   1  10  12         68.65       -133.44       138.48 o
   2  10  12        105.28        153.48       149.07 o
   3  10  12        343.75        445.90       194.37 o
   4  10  12         43.14       -210.33       230.70 o
   5  10  12         45.30        -45.98       348.60 o
   6  10  12        197.65        129.74       204.90 o
   7  10  12        272.36        175.72       211.46 o
   8  10  12        174.69          0.18       204.72 o
 -13  11  12         63.18        447.82       345.46 o
 -12  11  12        243.34        424.79       301.96 o
 -11  11  12        187.11        693.48       319.87 o
 -10  11  12          0.74        153.54       245.66 o
  -9  11  12        160.97        266.13       261.01 o
  -8  11  12          7.42         -2.56       220.07 o
  -7  11  12         66.79        158.66       209.83 o
  -6  11  12        268.05         -8.83       154.82 o
  -5  11  12        596.95        659.19       192.53 o
  -4  11  12        182.61        -61.85       128.34 o
  -3  11  12        136.92       -142.11       311.55 o
  -2  11  12        256.56        175.39       255.46 o
  -1  11  12        220.85        182.36       156.98 o
   0  11  12        263.83        472.50       170.39 o
   1  11  12        235.47        398.00       166.95 o
   2  11  12         21.18       -159.47       145.21 o
   3  11  12         57.92       -270.05       180.03 o
   4  11  12         20.64        -77.01       226.62 o
   5  11  12         62.75       -142.69       176.60 o
   6  11  12         54.89       -148.43       179.40 o
   7  11  12          2.19       -149.37       191.18 o
 -12  12  12         12.82       -145.86       250.78 o
 -11  12  12       1024.78       1504.67       414.55 o
 -10  12  12        153.14          7.68       255.90 o
  -9  12  12        162.09       -143.30       204.72 o
  -8  12  12         44.70        268.69       235.42 o
  -7  12  12        329.97        445.26       263.57 o
  -6  12  12          8.63        -56.72       223.91 o
  -5  12  12       4048.54       3924.27       319.82 o
  -4  12  12         89.29         19.38       149.24 o
  -3  12  12       3924.31       3744.63       306.08 o
  -2  12  12         16.22          1.03       140.61 o
  -1  12  12        433.48        391.20       207.56 o
   0  12  12         40.88         -5.57       144.12 o
   1  12  12        191.72         72.98       158.02 o
   2  12  12         21.81        -89.40       149.09 o
   3  12  12       1511.07       1637.90       380.01 o
   4  12  12          0.67       -235.59       157.06 o
   5  12  12        297.32        190.95       211.46 o
   6  12  12        113.54         46.57       216.03 o
 -11  13  12        337.81        383.84       307.08 o
 -10  13  12        391.44        637.18       314.75 o
  -9  13  12        129.82        161.21       243.10 o
  -8  13  12        143.15        327.55       250.78 o
  -7  13  12         74.80        115.15       225.19 o
  -6  13  12        368.89        343.64       180.15 o
  -5  13  12        106.65        -83.89       136.58 o
  -4  13  12        116.49        120.15       148.44 o
  -3  13  12        210.50        325.97       157.47 o
  -2  13  12         72.78         67.61       143.44 o
  -1  13  12          8.99        -84.05       232.72 o
   0  13  12        100.11        129.46       280.22 o
   1  13  12          3.32       -108.65       147.32 o
   2  13  12        648.85        424.90       273.81 o
   3  13  12         24.29         42.94       405.60 o
   4  13  12       1063.30        811.73       245.38 o
   5  13  12        151.63         -0.79       227.20 o
  -9  14  12       1203.97       1517.46       391.52 o
  -8  14  12        564.79        240.54       271.25 o
  -7  14  12        969.87       1173.30       326.27 o
  -6  14  12         16.47        -92.82       233.26 o
  -5  14  12        236.38        187.58       322.87 o
  -4  14  12         32.26         10.79       148.38 o
  -3  14  12        609.34        737.61       191.86 o
  -2  14  12        137.99        111.47       147.69 o
  -1  14  12        762.96        408.41       237.28 o
   0  14  12         63.67        178.81       205.00 o
   1  14  12        370.28        306.55       177.75 o
   2  14  12         27.65       -225.74       227.80 o
   3  14  12        609.31        454.54       397.92 o
  -7  15  12        187.07        -64.58       181.37 o
  -6  15  12       1320.42       1138.90       222.41 o
  -5  15  12         90.70        112.63       170.11 o
  -4  15  12       1325.60       1631.76       237.36 o
  -3  15  12         16.80       -248.53       165.69 o
  -2  15  12        900.00        974.65       214.93 o
  -1  15  12          0.52       -139.51       153.63 o
   0  15  12        713.70        725.32       202.93 o
   1  15  12          6.99       -135.21       258.68 o
 -17   0  13        303.74        537.38       394.08 o
 -15   0  13         18.42        115.15       296.84 o
 -13   0  13       1590.62       1658.21       452.94 o
 -11   0  13       3985.32       4644.51       632.06 o
  -9   0  13        696.96        481.08       289.16 o
  -7   0  13       4347.89       3623.49       499.00 o
  -5   0  13       7007.32       6736.59       374.38 o
  -3   0  13        799.56        861.24       159.61 o
  -1   0  13          8.49         17.58       106.10 o
   1   0  13       2185.60       2156.19       226.68 o
   3   0  13       7070.04       6362.71       376.03 o
   5   0  13       2790.42       2797.20       335.05 o
   7   0  13        289.72         71.92       239.66 o
   9   0  13         74.55       -105.30       344.18 o
 -17   1  13        759.84        271.37       289.47 o
 -16   1  13         11.08        120.62       240.42 o
 -15   1  13        623.67        707.75       570.65 o
 -14   1  13        488.41        450.27       233.44 o
 -13   1  13        363.96        382.90       224.35 o
 -12   1  13        202.99        -70.03       170.93 o
 -11   1  13       1208.09        763.79       219.33 o
 -10   1  13         33.72        -83.41       154.64 o
  -9   1  13       7197.38       7779.50       544.42 o
  -8   1  13        926.35        639.24       342.90 o
  -7   1  13        307.30        315.33       131.88 o
  -6   1  13        130.78        133.78        87.08 o
  -5   1  13        990.98        905.13       126.65 o
  -4   1  13       2147.98       2518.69       280.38 o
  -3   1  13        703.57        732.02       105.80 o
  -2   1  13        215.25        129.69        82.18 o
  -1   1  13        270.98        281.65       102.47 o
   0   1  13        788.79        539.27       125.85 o
   1   1  13          6.48         49.07        97.27 o
   2   1  13        293.90        204.83        99.45 o
   3   1  13         60.15         35.98        98.15 o
   4   1  13        643.67        410.78       149.05 o
   5   1  13         19.57         25.79       181.96 o
   6   1  13          4.29        153.97       115.03 o
   7   1  13        690.87        566.84       165.03 o
   8   1  13          4.97       -162.21       167.88 o
   9   1  13        457.96         17.43       195.15 o
  10   1  13        245.72        342.94       224.56 o
 -17   2  13        500.03        280.87       281.26 o
 -16   2  13       2167.18       1298.02       541.22 o
 -15   2  13          1.71        187.66       213.48 o
 -14   2  13         91.53        267.25       216.91 o
 -13   2  13        858.04        594.54       247.88 o
 -12   2  13         97.46        106.59       282.76 o
 -11   2  13       2231.59       1611.83       296.49 o
 -10   2  13          1.10        107.36       157.02 o
  -9   2  13       3121.76       3384.66       367.31 o
  -8   2  13        882.87       1195.52       275.53 o
  -7   2  13       3471.92       3449.77       244.81 o
  -6   2  13        312.18        495.17       112.93 o
  -5   2  13       2923.29       2871.12       175.81 o
  -4   2  13        811.99        560.90       114.63 o
  -3   2  13       3322.34       3295.03       183.19 o
  -2   2  13         64.03        -64.19        71.15 o
  -1   2  13        623.23        693.43       113.30 o
   0   2  13        129.30        140.59       104.06 o
   1   2  13       1104.12       1165.55       153.70 o
   2   2  13         79.38         60.83       105.50 o
   3   2  13       2624.53       2644.38       177.95 o
   4   2  13        104.34        111.05       107.21 o
   5   2  13       1171.57       1241.62       160.09 o
   6   2  13          2.22         39.36       146.79 o
   7   2  13        480.12        467.80       164.25 o
   8   2  13          1.63        -68.55       153.16 o
   9   2  13         85.94        -94.46       191.75 o
  10   2  13         14.92       -225.46       241.33 o
 -17   3  13         56.29         59.65       267.73 o
 -16   3  13        327.52        374.89       282.28 o
 -15   3  13         96.72         -9.61       219.95 o
 -14   3  13       1797.34       1329.00       320.21 o
 -13   3  13        222.13        181.37       483.64 o
 -12   3  13       1206.78       1805.38       308.19 o
 -11   3  13       1405.12       1534.67       284.47 o
 -10   3  13       4242.29       3535.85       328.91 o
  -9   3  13        679.91        639.78       183.10 o
  -8   3  13         20.46        222.07       132.23 o
  -7   3  13        113.79         -2.95        94.62 o
  -6   3  13       2933.39       3125.05       208.48 o
  -5   3  13        652.42        519.19       115.64 o
  -4   3  13       9998.58      10170.54       283.45 o
  -3   3  13       1491.72       1518.31       134.83 o
  -2   3  13       7321.87       7621.56       260.76 o
  -1   3  13       1943.60       2102.17       178.34 o
   0   3  13       1231.45       1413.81       158.10 o
   1   3  13        320.63        261.11       111.33 o
   2   3  13       3896.98       4193.24       249.92 o
   3   3  13        133.03         62.48       140.85 o
   4   3  13       1300.09       1290.39       202.09 o
   5   3  13         46.57         35.34       201.53 o
   6   3  13        417.05        350.38       169.38 o
   7   3  13        216.64        203.12       156.70 o
   8   3  13        100.27         32.60       164.66 o
   9   3  13         37.60        -38.24       209.94 o
  10   3  13        947.12        862.72       360.03 o
 -17   4  13        131.60       -447.82       327.55 o
 -16   4  13       2062.64       2033.45       390.83 o
 -15   4  13         29.20        -41.61       219.17 o
 -14   4  13        438.08        518.78       253.15 o
 -13   4  13        103.86        286.13       312.19 o
 -12   4  13        464.48        164.20       194.92 o
 -11   4  13         70.32         74.87       168.02 o
 -10   4  13       2036.80       2161.22       306.32 o
  -9   4  13        571.12        525.64       167.40 o
  -8   4  13       3633.15       4108.65       274.26 o
  -7   4  13         15.32         77.33       104.92 o
  -6   4  13        419.06        526.24       128.68 o
  -5   4  13       2749.66       2661.98       193.13 o
  -4   4  13       3267.63       3332.42       185.97 o
  -3   4  13         11.61        -21.73        73.41 o
  -2   4  13       2599.42       2757.87       153.26 o
  -1   4  13        311.74         92.40       103.59 o
   0   4  13         59.27        -60.49        99.32 o
   1   4  13        125.02         79.09       115.43 o
   2   4  13       1619.32       1455.92       164.98 o
   3   4  13       2254.15       2031.83       277.65 o
   4   4  13         83.17         43.55       117.31 o
   5   4  13        103.32       -113.57       135.45 o
   6   4  13       1037.28       1176.08       186.71 o
   7   4  13        109.61        134.59       154.43 o
   8   4  13        148.42       -134.78       166.50 o
   9   4  13         38.86         96.92       271.56 o
  10   4  13        587.44        454.39       321.84 o
 -16   5  13        153.37        220.07       396.64 o
 -15   5  13         88.08         91.85       272.53 o
 -14   5  13        290.03        139.14       252.06 o
 -13   5  13       1114.75        900.02       253.51 o
 -12   5  13       1624.06        930.13       267.63 o
 -11   5  13        611.89        590.20       229.90 o
 -10   5  13       5334.67       4197.80       406.54 o
  -9   5  13       1555.83       1706.19       237.84 o
  -8   5  13       2293.29       2429.16       218.66 o
  -7   5  13        124.02        212.85       107.87 o
  -6   5  13        209.98        297.42       154.76 o
  -5   5  13         12.16        -32.13        84.48 o
  -4   5  13       5757.07       6086.68       240.81 o
  -3   5  13        152.61        250.43        89.54 o
  -2   5  13       9240.42       9605.59       253.88 o
  -1   5  13       2746.09       3008.16       211.00 o
   0   5  13       7363.67       7735.79       326.55 o
   1   5  13       1129.54       1067.98       155.19 o
   2   5  13       2644.48       2658.83       212.07 o
   3   5  13         12.96         40.23       124.81 o
   4   5  13       1130.97       1298.36       196.37 o
   5   5  13         43.69        259.40       156.53 o
   6   5  13        752.34        567.20       185.64 o
   7   5  13         20.20        238.86       208.03 o
   8   5  13       1298.70       1082.52       326.45 o
   9   5  13         37.67         35.16       275.98 o
  10   5  13        618.69        376.26       334.80 o
 -16   6  13        454.68         25.59       355.70 o
 -15   6  13         11.90       -307.08       296.84 o
 -14   6  13        488.32        419.78       241.74 o
 -13   6  13        239.65         38.06       276.37 o
 -12   6  13        212.45        130.41       189.58 o
 -11   6  13       1048.89        693.61       268.69 o
 -10   6  13         13.70       -172.49       140.59 o
  -9   6  13       4698.10       5198.46       404.40 o
  -8   6  13        163.48        153.92       112.80 o
  -7   6  13       2450.65       2724.31       222.18 o
  -6   6  13        443.29        307.10       119.59 o
  -5   6  13       1863.41       1958.69       170.36 o
  -4   6  13         32.96        -68.93        90.62 o
  -3   6  13       2270.17       2477.57       198.82 o
  -2   6  13         80.74        -89.79        86.98 o
  -1   6  13       4405.84       4606.78       254.57 o
   0   6  13         20.82         46.25       103.99 o
   1   6  13       1307.12       1625.38       171.78 o
   2   6  13         47.69         43.64       116.70 o
   3   6  13        660.43        833.17       167.55 o
   4   6  13          5.33       -156.07       115.91 o
   5   6  13       1689.33       1395.87       320.70 o
   6   6  13         63.42        119.66       236.96 o
   7   6  13        777.34       1110.21       319.80 o
   8   6  13         51.91        211.34       279.45 o
   9   6  13         53.16       -266.64       256.26 o
 -16   7  13          0.59         28.15       363.37 o
 -15   7  13        562.40        539.94       394.08 o
 -14   7  13         48.35       -373.61       250.78 o
 -13   7  13        964.43       1131.06       414.55 o
 -12   7  13        130.93         53.05       323.71 o
 -11   7  13       1727.08       2169.19       320.21 o
 -10   7  13        242.65         60.40       159.77 o
  -9   7  13       2199.87       2428.70       246.13 o
  -8   7  13         59.16         19.33       114.90 o
  -7   7  13         43.95         46.35       124.78 o
  -6   7  13        108.65         13.63        95.34 o
  -5   7  13         51.88         81.12        91.68 o
  -4   7  13        396.77        452.97       111.69 o
  -3   7  13        454.66        385.70        90.19 o
  -2   7  13          2.40         76.11        95.33 o
  -1   7  13       2621.59       2657.96       199.05 o
   0   7  13        395.58        391.76       125.68 o
   1   7  13        261.39        126.40       145.96 o
   2   7  13          2.73        -91.97       247.33 o
   3   7  13         21.72       -152.16       160.76 o
   4   7  13        238.65        223.00       237.32 o
   5   7  13         81.89       -125.39       327.55 o
   6   7  13         44.57         47.70       239.16 o
   7   7  13         94.64       -201.73       238.89 o
   8   7  13         86.07         96.56       351.86 o
   9   7  13        515.08        382.01       307.54 o
 -15   8  13          0.78       -386.40       307.08 o
 -14   8  13         27.04        197.04       322.43 o
 -13   8  13         56.85        199.60       299.40 o
 -12   8  13         13.51        -17.91       255.90 o
 -11   8  13       1847.98       1486.76       411.99 o
 -10   8  13        262.81        301.25       192.92 o
  -9   8  13       1178.90       1437.57       204.98 o
  -8   8  13        114.32         33.72       140.64 o
  -7   8  13        547.04        296.23       128.28 o
  -6   8  13        548.19        602.95       133.05 o
  -5   8  13       3175.90       3059.48       220.86 o
  -4   8  13        522.70        587.58       132.79 o
  -3   8  13       3346.30       3651.06       163.53 o
  -2   8  13         61.18         32.68       116.85 o
  -1   8  13         45.63          7.10       112.98 o
   0   8  13        191.02        -78.82       111.08 o
   1   8  13        818.01        805.16       164.43 o
   2   8  13        395.52        309.09       175.22 o
   3   8  13       2199.50       2226.78       333.28 o
   4   8  13         34.11       -161.21       301.96 o
   5   8  13       1917.85       2602.46       545.06 o
   6   8  13         42.13        207.06       461.89 o
   7   8  13        165.44        315.85       263.27 o
   8   8  13         57.38        -57.67       247.97 o
 -14   9  13        235.80       -307.08       220.07 o
 -13   9  13        229.56         28.15       281.49 o
 -12   9  13        861.06       1282.04       409.43 o
 -11   9  13        469.61        483.64       314.75 o
 -10   9  13        872.53       1317.86       371.05 o
  -9   9  13        822.69        739.54       296.84 o
  -8   9  13         84.38       -120.27       184.25 o
  -7   9  13        253.09        293.23       212.39 o
  -6   9  13         10.88          2.23       119.86 o
  -5   9  13        172.63         79.29       121.34 o
  -4   9  13        849.52        946.33       178.39 o
  -3   9  13          4.28        -29.54       109.33 o
  -2   9  13        850.44        758.88       157.67 o
  -1   9  13        533.39        496.85       289.20 o
   0   9  13        735.47        647.17       168.28 o
   1   9  13         23.09         12.86       149.81 o
   2   9  13         48.68        169.92       173.13 o
   3   9  13        381.33        215.17       183.31 o
   4   9  13        176.52       -291.72       209.90 o
   5   9  13         36.14         18.15       181.72 o
   6   9  13        135.89       -105.18       243.13 o
   7   9  13         70.21        109.89       258.58 o
   8   9  13        319.51        405.08       593.68 o
 -14  10  13        114.13        138.18       312.19 o
 -13  10  13        324.48        478.53       337.78 o
 -12  10  13          5.18         40.94       276.37 o
 -11  10  13        860.11        493.88       291.72 o
 -10  10  13        645.88        767.69       324.99 o
  -9  10  13         66.07        586.00       284.04 o
  -8  10  13        710.09        665.33       273.81 o
  -7  10  13        636.70       1046.61       304.52 o
  -6  10  13        184.79        177.80       165.38 o
  -5  10  13       1950.83       2518.86       596.24 o
  -4  10  13       1015.00       1171.27       232.44 o
  -3  10  13        302.88        107.60       440.14 o
  -2  10  13        278.08        365.06       150.28 o
  -1  10  13         49.41        -16.39       119.01 o
   0  10  13        130.84        176.91       212.39 o
   1  10  13        592.03        174.55       300.85 o
   2  10  13        647.61        746.38       206.41 o
   3  10  13        752.20        915.45       215.53 o
   4  10  13         99.31        -49.79       221.21 o
   5  10  13        281.71        205.90       205.68 o
   6  10  13        142.30         87.95       208.38 o
   7  10  13          2.72       -330.42       220.28 o
 -13  11  13         11.18       -253.34       245.66 o
 -12  11  13        732.28        841.90       363.37 o
 -11  11  13          2.67        140.74       268.69 o
 -10  11  13        378.15          0.00       258.45 o
  -9  11  13          0.18        110.04       235.42 o
  -8  11  13          7.28        117.71       230.31 o
  -7  11  13        459.00        601.36       286.60 o
  -6  11  13       1159.72       1238.07       242.20 o
  -5  11  13          4.78        200.11       165.68 o
  -4  11  13       2180.99       2478.77       311.81 o
  -3  11  13          1.91       -149.93       147.14 o
  -2  11  13       1277.63       1398.01       226.21 o
  -1  11  13          6.82         75.91       149.77 o
   0  11  13         52.37         70.03       201.23 o
   1  11  13          0.32        -15.04       156.62 o
   2  11  13        793.02        701.16       296.15 o
   3  11  13        198.19         69.25       232.09 o
   4  11  13        565.08        492.80       292.19 o
   5  11  13          0.89        -79.17       190.30 o
   6  11  13          9.87       -151.54       195.00 o
 -12  12  13         60.86        130.51       312.19 o
 -11  12  13         55.20         81.89       284.04 o
 -10  12  13        649.03        376.17       314.75 o
  -9  12  13         29.86       -158.66       227.75 o
  -8  12  13        966.08        550.18       284.04 o
  -7  12  13         29.99       -192.06       152.70 o
  -6  12  13         55.90         -7.40       234.14 o
  -5  12  13        137.99        290.34       171.91 o
  -4  12  13        550.98        416.97       237.98 o
  -3  12  13          0.09       -120.13       144.50 o
  -2  12  13        206.13        128.47       159.71 o
  -1  12  13        168.92        234.56       230.20 o
   0  12  13          6.24        -97.90       150.97 o
   1  12  13         26.70        -74.76       158.57 o
   2  12  13          0.03       -127.16       146.00 o
   3  12  13        351.00        449.09       297.55 o
   4  12  13          2.42       -137.53       233.02 o
   5  12  13        125.79        102.46       216.91 o
 -10  13  13        816.20        818.87       358.25 o
  -9  13  13        599.69       1046.61       350.58 o
  -8  13  13        312.68        301.96       263.57 o
  -7  13  13          0.92        -92.78       160.98 o
  -6  13  13        752.35        592.72       348.02 o
  -5  13  13        238.34        171.12       183.26 o
  -4  13  13        924.05       1463.38       232.36 o
  -3  13  13          5.08       -213.70       142.46 o
  -2  13  13       1242.60       1229.21       225.15 o
  -1  13  13        134.47        177.47       177.40 o
   0  13  13        448.25        505.87       197.40 o
   1  13  13        148.80         90.14       169.53 o
   2  13  13        984.58        835.30       442.70 o
   3  13  13          1.31       -229.22       252.84 o
  -8  14  13        163.35        432.23       214.95 o
  -7  14  13       1006.40        766.83       226.62 o
  -6  14  13          2.23       -153.21       170.92 o
  -5  14  13       1093.31       1337.66       294.28 o
  -4  14  13        127.78        373.20       179.71 o
  -3  14  13        666.32        574.06       200.42 o
  -2  14  13         43.47        194.28       170.14 o
  -1  14  13        309.71        568.60       200.05 o
   0  14  13          0.36        156.86       184.30 o
   1  14  13        727.35       1045.82       236.37 o
   2  14  13          3.46         75.61       257.80 o
  -5  15  13          0.31        -85.27       172.70 o
  -4  15  13        112.55        -76.07       219.38 o
  -3  15  13        111.00        349.20       189.32 o
  -2  15  13          5.43        364.08       193.69 o
 -16   0  14       1626.51       1755.45       550.18 o
 -14   0  14        332.79        586.00       371.05 o
 -12   0  14        457.18        399.20       294.28 o
 -10   0  14       2853.36       3426.45       550.18 o
  -8   0  14       4132.05       4396.29       586.00 o
  -6   0  14        438.35        342.77       144.68 o
  -4   0  14       1952.62       2225.23       241.01 o
  -2   0  14       3289.60       3511.26       433.75 o
   0   0  14       3055.38       3073.31       357.60 o
   2   0  14          3.53         17.85       138.83 o
   4   0  14         32.56         21.45       149.03 o
   6   0  14          4.24        293.77       257.18 o
   8   0  14        118.15        124.64       286.61 o
  10   0  14          0.74        374.27       330.19 o
 -17   1  14        586.48        146.66       292.71 o
 -16   1  14        134.53         18.74       229.72 o
 -15   1  14         63.58          7.90       228.25 o
 -14   1  14         51.37       -117.97       205.37 o
 -13   1  14        134.59        223.38       208.71 o
 -12   1  14       1255.49       1374.03       392.80 o
 -11   1  14          7.37       -248.34       221.35 o
 -10   1  14       1626.63       2348.48       332.57 o
  -9   1  14        660.63        342.94       245.66 o
  -8   1  14        759.02        583.41       225.57 o
  -7   1  14          9.19        -36.99        91.59 o
  -6   1  14       7112.46       7025.45       281.35 o
  -5   1  14          8.99        -28.08        78.58 o
  -4   1  14       3732.37       3688.40       203.21 o
  -3   1  14         17.35         67.85        82.35 o
  -2   1  14       1145.46       1149.21       133.51 o
  -1   1  14          2.09        -61.07       102.21 o
   0   1  14          5.69       -138.16        92.11 o
   1   1  14         43.55        -74.94       100.16 o
   2   1  14       9277.71       9096.73       360.49 o
   3   1  14         48.75        188.94       106.55 o
   4   1  14       2215.41       2559.66       202.35 o
   5   1  14          7.26        -74.21       144.94 o
   6   1  14        517.27        640.94       163.11 o
   7   1  14         47.36        -53.78       178.14 o
   8   1  14         47.86        -40.23       184.40 o
   9   1  14         36.69        -86.68       204.73 o
  10   1  14        237.30        545.08       233.98 o
 -17   2  14          4.28         11.43       278.72 o
 -16   2  14        415.79        390.24       284.08 o
 -15   2  14        673.80        791.92       289.16 o
 -14   2  14       1017.81       1021.79       519.47 o
 -13   2  14        939.11        566.96       225.99 o
 -12   2  14       1019.88        943.98       261.18 o
 -11   2  14        972.63        665.33       233.42 o
 -10   2  14       3889.95       3848.59       404.54 o
  -9   2  14          2.50       -155.80       127.12 o
  -8   2  14        352.97        370.20       135.95 o
  -7   2  14       1168.03       1240.21       172.55 o
  -6   2  14        237.61        140.47        94.33 o
  -5   2  14       1935.91       2205.00       165.85 o
  -4   2  14          9.58         64.11        83.06 o
  -3   2  14       3129.18       3307.17       203.89 o
  -2   2  14       1941.25       2109.20       158.66 o
  -1   2  14        724.87        822.77       156.44 o
   0   2  14        354.62        264.97       119.38 o
   1   2  14         83.65        -11.64       106.14 o
   2   2  14         47.32        143.73       114.56 o
   3   2  14       1478.75       1236.33       145.07 o
   4   2  14         25.94        -62.36       133.56 o
   5   2  14        313.92        434.25       167.66 o
   6   2  14          3.43         31.65       136.62 o
   7   2  14         77.84        -13.61       178.08 o
   8   2  14        240.05         50.32       195.25 o
   9   2  14        229.15        273.91       252.74 o
 -16   3  14          0.46        113.72       255.92 o
 -15   3  14       1215.38        955.89       301.27 o
 -14   3  14        193.96       -218.03       196.83 o
 -13   3  14         89.00        305.83       210.80 o
 -12   3  14         31.65        -93.87       189.36 o
 -11   3  14        293.68        238.21       192.70 o
 -10   3  14        205.73       -158.34       153.29 o
  -9   3  14       4221.10       4197.83       342.73 o
  -8   3  14         54.22       -149.38        99.58 o
  -7   3  14       1186.94       1061.29       163.80 o
  -6   3  14         41.01         46.70       123.41 o
  -5   3  14        481.23        424.03       107.26 o
  -4   3  14         84.42        254.38        91.59 o
  -3   3  14       1437.79       1477.98       136.27 o
  -2   3  14       2253.64       2316.25       161.72 o
  -1   3  14        681.59        823.21       144.68 o
   0   3  14        886.52       1040.18       154.07 o
   1   3  14       1401.28       1352.35       170.32 o
   2   3  14         12.74        -27.28       104.31 o
   3   3  14          3.75       -111.13       139.35 o
   4   3  14        134.66        293.07       143.40 o
   5   3  14        198.64        191.44       153.72 o
   6   3  14        423.23        380.76       159.65 o
   7   3  14        192.14        361.72       169.67 o
   8   3  14        203.71        -31.09       216.93 o
   9   3  14         58.18        -56.90       273.59 o
 -16   4  14         47.90        -47.55       268.69 o
 -15   4  14         70.19         88.40       227.08 o
 -14   4  14        256.81         31.92       253.34 o
 -13   4  14       1179.43        892.74       269.61 o
 -12   4  14          2.95        105.32       182.51 o
 -11   4  14       3041.11       3098.46       790.72 o
 -10   4  14         37.26        167.38       163.15 o
  -9   4  14       2136.67       1902.54       245.96 o
  -8   4  14        221.53        135.30       144.79 o
  -7   4  14         15.56        -60.75       103.14 o
  -6   4  14        148.51         66.15        94.95 o
  -5   4  14        388.88        535.25       111.60 o
  -4   4  14        326.90        237.44        92.16 o
  -3   4  14      10043.02       9622.72       302.87 o
  -2   4  14         16.12         93.75        81.96 o
  -1   4  14       5875.53       6041.41       298.87 o
   0   4  14        496.80        251.21       115.94 o
   1   4  14       1050.58       1222.16       164.91 o
   2   4  14        134.80        301.37       124.73 o
   3   4  14        694.22        613.49       142.13 o
   4   4  14        496.57        480.34       178.43 o
   5   4  14       2141.97       2224.38       242.59 o
   6   4  14          0.64        -14.48       145.37 o
   7   4  14        701.77        827.67       251.29 o
   8   4  14          0.26        100.09       275.58 o
   9   4  14       1106.58        583.79       331.59 o
 -16   5  14          1.88         28.15       373.61 o
 -15   5  14       1533.09       1283.74       547.62 o
 -14   5  14        124.94        165.93       227.65 o
 -13   5  14       1331.08       1595.17       325.76 o
 -12   5  14         92.69       -226.80       158.13 o
 -11   5  14        752.36        832.29       268.69 o
 -10   5  14        477.41        505.52       216.18 o
  -9   5  14       1561.14       1509.20       275.78 o
  -8   5  14        472.22        583.43       146.05 o
  -7   5  14       3628.49       4010.59       274.80 o
  -6   5  14        169.07         67.60        99.54 o
  -5   5  14       6338.11       6665.03       308.33 o
  -4   5  14        763.98        700.47       116.54 o
  -3   5  14       2973.98       3577.31       189.71 o
  -2   5  14        311.19        400.30       111.58 o
  -1   5  14        451.13        448.46       127.52 o
   0   5  14          5.03        -27.33       133.40 o
   1   5  14        295.95        227.63       122.22 o
   2   5  14        736.65        771.20       150.19 o
   3   5  14        296.62        424.98       179.51 o
   4   5  14        308.11        388.59       144.51 o
   5   5  14        541.50        578.96       213.71 o
   6   5  14        792.66       1102.09       258.16 o
   7   5  14        190.62        325.90       292.71 o
   8   5  14          6.07       -268.13       247.58 o
   9   5  14        125.21       -113.36       279.45 o
 -16   6  14        186.69        946.81       440.14 o
 -15   6  14          5.41        -61.42       322.43 o
 -14   6  14       1365.95       1624.94       499.00 o
 -13   6  14        924.25       1041.33       284.02 o
 -12   6  14       2534.07       2975.92       422.23 o
 -11   6  14        508.20        305.35       203.56 o
 -10   6  14       1541.65       1372.83       242.18 o
  -9   6  14       1596.24       1350.87       422.15 o
  -8   6  14        216.39        231.54       143.26 o
  -7   6  14        650.55        736.33       204.81 o
  -6   6  14       1261.69       1104.65       149.70 o
  -5   6  14       1444.78       1203.64       152.63 o
  -4   6  14        888.29        927.66       129.12 o
  -3   6  14       1780.35       1831.02       166.70 o
  -2   6  14       1283.44       1174.89       144.81 o
  -1   6  14       2136.70       2501.37       203.92 o
   0   6  14        978.76        949.97       152.59 o
   1   6  14        684.67        583.67       144.19 o
   2   6  14        212.36         64.64       120.06 o
   3   6  14        250.16        103.56       198.76 o
   4   6  14         40.67        -11.69       153.60 o
   5   6  14        464.12       1010.92       449.10 o
   6   6  14          2.24         32.34       236.29 o
   7   6  14        213.99         13.58       298.12 o
   8   6  14        304.82        314.13       420.95 o
 -15   7  14          5.55        273.81       337.78 o
 -14   7  14          1.76       -214.95       263.57 o
 -13   7  14          9.30         48.62       266.13 o
 -12   7  14        137.36        194.98       211.13 o
 -11   7  14          0.14         18.40       172.74 o
 -10   7  14       4700.08       4719.19       613.52 o
  -9   7  14          0.21        209.56       135.32 o
  -8   7  14       2318.24       2469.85       489.87 o
  -7   7  14         98.17        215.30       130.52 o
  -6   7  14       1062.40       1032.72       156.86 o
  -5   7  14        325.78        376.90       128.17 o
  -4   7  14       3141.96       3258.15       187.35 o
  -3   7  14         23.36        -13.76       100.64 o
  -2   7  14       2300.12       2606.69       291.89 o
  -1   7  14        130.13        134.12       151.90 o
   0   7  14        434.58        361.18       188.37 o
   1   7  14          5.22        109.49       150.11 o
   2   7  14       1421.39       1623.32       250.99 o
   3   7  14        372.38        159.98       173.03 o
   4   7  14       2152.26       2845.56       603.91 o
   5   7  14         94.41         38.38       360.81 o
   6   7  14       1088.33       1633.11       351.52 o
   7   7  14          7.90        287.08       282.98 o
   8   7  14         63.57       -113.85       355.70 o
 -15   8  14         19.43        110.04       307.08 o
 -14   8  14        302.31        345.46       301.96 o
 -13   8  14        175.83        104.92       286.60 o
 -12   8  14        352.58        417.11       307.08 o
 -11   8  14         89.07        353.14       268.69 o
 -10   8  14       2896.44       2850.68       527.15 o
  -9   8  14        238.79       -109.60       152.89 o
  -8   8  14        301.54        324.26       372.33 o
  -7   8  14        100.69         64.60       129.12 o
  -6   8  14          1.73       -101.64       145.79 o
  -5   8  14        212.80        516.60       202.13 o
  -4   8  14         31.81        -35.90       118.97 o
  -3   8  14        463.26        493.96       147.28 o
  -2   8  14        695.51        452.17       145.31 o
  -1   8  14       1736.17       1927.34       242.67 o
   0   8  14        298.11        198.11       141.07 o
   1   8  14        593.56        565.32       191.75 o
   2   8  14         32.06        -79.00       169.83 o
   3   8  14         14.10         42.32       201.40 o
   4   8  14          3.03         -2.56       342.90 o
   5   8  14         41.90       -225.19       330.11 o
   6   8  14          3.38         69.03       250.73 o
   7   8  14        181.46       -137.00       263.23 o
 -14   9  14         87.57        652.53       350.58 o
 -13   9  14         17.56       -281.49       232.87 o
 -12   9  14        372.34        381.28       291.72 o
 -11   9  14         77.58        -51.18       258.45 o
 -10   9  14       1244.84       1622.38       422.23 o
  -9   9  14        353.32        220.07       248.22 o
  -8   9  14         92.98        -35.83       227.75 o
  -7   9  14        436.47        295.54       175.21 o
  -6   9  14       1570.49       1342.77       209.47 o
  -5   9  14         52.91        244.63       146.63 o
  -4   9  14       1410.54       1750.45       274.46 o
  -3   9  14        522.26        164.55       141.56 o
  -2   9  14        186.81        490.96       259.87 o
  -1   9  14        115.38        -13.24       134.16 o
   0   9  14          3.96        233.57       147.30 o
   1   9  14        538.93        769.67       232.81 o
   2   9  14       1736.15       1919.39       330.18 o
   3   9  14          7.67       -136.68       336.50 o
   4   9  14       1272.51       1297.39       468.29 o
   5   9  14        219.92        225.35       286.60 o
   6   9  14        209.38        114.40       258.59 o
   7   9  14        209.59        -68.15       256.87 o
 -13  10  14       1062.90        532.26       345.46 o
 -12  10  14         25.64       -207.28       243.10 o
 -11  10  14        477.51        220.07       301.96 o
 -10  10  14        359.92        322.43       284.04 o
  -9  10  14         27.70        -23.03       240.54 o
  -8  10  14        601.99        214.95       235.42 o
  -7  10  14         11.89       -188.84       171.45 o
  -6  10  14        127.59       -125.36       156.32 o
  -5  10  14       1087.97       1002.23       250.27 o
  -4  10  14        224.66        327.34       356.97 o
  -3  10  14       1952.26       1552.17       277.52 o
  -2  10  14          0.80        -12.56       305.80 o
  -1  10  14        317.21       1015.05       249.21 o
   0  10  14         28.83         10.48       178.47 o
   1  10  14        304.76        526.99       221.03 o
   2  10  14          6.94         46.11       195.75 o
   3  10  14        141.06         43.58       213.74 o
   4  10  14         15.74        -79.33       314.75 o
   5  10  14        115.36        358.52       258.45 o
   6  10  14          1.97       -119.85       369.77 o
 -12  11  14         96.30        478.53       330.11 o
 -11  11  14         64.31        -58.86       243.10 o
 -10  11  14          9.82       -143.30       235.42 o
  -9  11  14        633.21        378.73       284.04 o
  -8  11  14          0.99        -63.97       230.31 o
  -7  11  14         41.57        109.80       178.89 o
  -6  11  14         78.86        236.81       173.97 o
  -5  11  14          3.28        172.03       174.51 o
  -4  11  14         25.83        -45.70       167.55 o
  -3  11  14        168.63        172.90       172.59 o
  -2  11  14        152.01         -1.69       173.97 o
  -1  11  14         40.93         73.02       186.91 o
   0  11  14        121.22        306.77       176.49 o
   1  11  14        327.99        127.25       180.86 o
   2  11  14        202.65         33.39       187.44 o
   3  11  14        132.98         17.83       262.88 o
   4  11  14          2.85       -220.65       239.63 o
   5  11  14          9.08        -77.32       194.67 o
 -11  12  14        488.72        642.30       337.78 o
 -10  12  14        105.58       -104.92       258.45 o
  -9  12  14        103.75        470.85       294.28 o
  -8  12  14         70.30        370.16       207.50 o
  -7  12  14        139.96        169.41       182.65 o
  -6  12  14        209.17          6.27       191.57 o
  -5  12  14       1176.29       1217.91       257.17 o
  -4  12  14        275.17        510.40       205.95 o
  -3  12  14       1811.86       2156.81       308.13 o
  -2  12  14          7.14        -15.11       184.79 o
  -1  12  14        414.64        530.82       202.21 o
   0  12  14          0.13        263.78       166.40 o
   1  12  14        497.34        583.04       209.22 o
   2  12  14          5.05        333.53       231.82 o
   3  12  14       1038.74       1033.90       388.96 o
   4  12  14         49.10         91.06       296.91 o
  -9  13  14       1001.70        785.60       358.25 o
  -8  13  14        282.60         49.45       316.03 o
  -7  13  14        315.92        308.11       207.74 o
  -6  13  14        706.93        803.55       436.30 o
  -5  13  14        315.61        285.57       555.29 o
  -4  13  14        169.17        360.49       205.85 o
  -3  13  14        842.49        817.19       240.23 o
  -2  13  14         35.55         22.14       168.67 o
  -1  13  14        223.26        365.95       201.16 o
   0  13  14          2.62       -193.97       286.01 o
   1  13  14         41.50        -66.51       177.71 o
   2  13  14        511.20        319.29       299.07 o
  -7  14  14        307.29        452.60       223.18 o
  -6  14  14         33.92        205.47       198.42 o
  -5  14  14         61.08        223.62       240.54 o
  -4  14  14         31.07         32.58       181.44 o
  -3  14  14        313.92        404.44       192.02 o
  -2  14  14        643.25        923.41       223.17 o
  -1  14  14        364.18        401.56       208.64 o
 -15   0  15         73.34         30.71       342.90 o
 -13   0  15          1.47       -304.52       255.90 o
 -11   0  15       4348.39       4007.33       624.39 o
  -9   0  15       1034.88       1686.35       414.55 o
  -7   0  15       5113.29       5396.07       434.45 o
  -5   0  15       5516.87       5506.93       498.80 o
  -3   0  15       3695.68       4372.62       323.89 o
  -1   0  15         46.38        222.53       204.72 o
   1   0  15       2217.30       1799.95       518.19 o
   3   0  15       1236.40       1417.46       249.66 o
   5   0  15       1601.58       1548.17       483.64 o
   7   0  15         13.58        475.13       299.13 o
   9   0  15        187.88        313.04       339.66 o
 -16   1  15         21.06       -278.05       233.44 o
 -15   1  15        454.90        524.35       275.22 o
 -14   1  15        184.57        267.12       247.56 o
 -13   1  15        743.94       1051.16       386.40 o
 -12   1  15         29.51        181.26       210.10 o
 -11   1  15        781.18       1404.18       355.70 o
 -10   1  15        344.77        517.16       207.08 o
  -9   1  15       7627.13       8191.46       483.85 o
  -8   1  15          5.48        -59.72        91.33 o
  -7   1  15        777.05        755.22       130.70 o
  -6   1  15        670.41        857.16       131.56 o
  -5   1  15        240.81         47.35        96.70 o
  -4   1  15        112.89        302.36        99.14 o
  -3   1  15         35.41         -9.05        82.82 o
  -2   1  15        306.28        206.77       101.01 o
  -1   1  15       3132.55       3048.76       254.24 o
   0   1  15          5.17        132.96       127.82 o
   1   1  15         49.59        219.42       122.12 o
   2   1  15       1459.25       1549.88       182.15 o
   3   1  15         75.18        -33.95       122.01 o
   4   1  15         77.75        -28.57       135.46 o
   5   1  15        142.20        323.99       269.98 o
   6   1  15          0.76         70.37       182.50 o
   7   1  15          0.30        152.28       191.05 o
   8   1  15         15.61       -231.81       192.76 o
   9   1  15        229.28        168.23       223.13 o
 -16   2  15       1959.50       1919.78       402.73 o
 -15   2  15         10.99        332.42       258.45 o
 -14   2  15         52.51        -26.82       218.60 o
 -13   2  15          0.57        127.72       207.67 o
 -12   2  15         33.12         52.23       185.15 o
 -11   2  15       1383.91        960.67       404.32 o
 -10   2  15       1327.60       1033.94       255.40 o
  -9   2  15        123.89        153.76       140.88 o
  -8   2  15        628.26        431.74       143.25 o
  -7   2  15        161.49        166.22       113.12 o
  -6   2  15         47.50        104.17        90.74 o
  -5   2  15       3343.87       3574.15       208.91 o
  -4   2  15        112.39        245.22        99.33 o
  -3   2  15       1072.59       1021.13       141.73 o
  -2   2  15        438.33        379.52       107.62 o
  -1   2  15         95.55        198.04       155.50 o
   0   2  15          3.64        -31.42       110.39 o
   1   2  15        820.74        773.15       155.16 o
   2   2  15        739.05        807.44       155.61 o
   3   2  15       1067.58        993.43       169.21 o
   4   2  15        960.37        885.67       182.12 o
   5   2  15        750.60        844.34       196.67 o
   6   2  15         44.44        -84.75       170.29 o
   7   2  15        211.40        297.87       201.36 o
   8   2  15         47.57        -45.22       267.39 o
 -16   3  15         19.31         69.25       264.50 o
 -15   3  15         44.22        104.29       240.58 o
 -14   3  15        196.65         41.27       367.21 o
 -13   3  15        228.37         65.33       207.08 o
 -12   3  15       1012.01       1229.74       292.98 o
 -11   3  15          9.76        121.11       194.48 o
 -10   3  15       3971.32       3968.67       420.04 o
  -9   3  15         13.20       -146.57       111.45 o
  -8   3  15        558.30        801.75       168.14 o
  -7   3  15        392.35        256.59       121.09 o
  -6   3  15        463.18        329.10       108.74 o
  -5   3  15       2019.35       2131.01       169.92 o
  -4   3  15       2498.52       2631.43       181.17 o
  -3   3  15        398.31        406.84       104.55 o
  -2   3  15       6577.08       6620.94       263.68 o
  -1   3  15        476.54        126.99       146.54 o
   0   3  15       1031.64       1064.97       162.71 o
   1   3  15        491.01        218.36       128.31 o
   2   3  15        960.62        713.14       151.11 o
   3   3  15        903.74        949.85       168.12 o
   4   3  15       2029.78       2318.86       245.47 o
   5   3  15        186.45        392.26       176.75 o
   6   3  15        310.19        410.50       289.94 o
   7   3  15         34.71       -182.31       208.19 o
   8   3  15        104.86       -291.22       651.26 o
 -16   4  15       2048.55       2112.17       554.01 o
 -15   4  15          0.11        -53.75       236.00 o
 -14   4  15       1730.68       1442.57       381.28 o
 -13   4  15         32.02       -156.11       183.09 o
 -12   4  15        545.42        502.48       227.04 o
 -11   4  15          3.78       -100.75       164.59 o
 -10   4  15       1464.73       1207.63       265.04 o
  -9   4  15          7.83       -183.70       122.47 o
  -8   4  15       1768.17       1973.72       217.11 o
  -7   4  15        647.32        666.55       140.65 o
  -6   4  15       3135.80       3097.77       203.92 o
  -5   4  15          5.76        -44.38        87.65 o
  -4   4  15       4537.65       4712.73       232.28 o
  -3   4  15        394.17        371.57       103.18 o
  -2   4  15       3232.96       3392.93       258.99 o
  -1   4  15          0.30        -53.40       110.14 o
   0   4  15         76.24        -81.96       103.26 o
   1   4  15        621.86        703.98       167.59 o
   2   4  15        290.81         15.87       117.88 o
   3   4  15         10.80        167.57       127.39 o
   4   4  15        322.13        331.01       145.12 o
   5   4  15        131.22        -86.46       156.34 o
   6   4  15        839.56        894.43       275.36 o
   7   4  15          3.36         94.25       270.29 o
   8   4  15         10.04        -73.62       281.86 o
 -15   5  15        117.79       -119.13       215.81 o
 -14   5  15        329.05         35.27       258.45 o
 -13   5  15        203.92       -190.26       180.84 o
 -12   5  15        244.89        -71.09       182.42 o
 -11   5  15        354.72        382.75       209.03 o
 -10   5  15        381.04        352.46       159.15 o
  -9   5  15       1937.47       1810.51       319.38 o
  -8   5  15          0.69       -132.16       118.95 o
  -7   5  15        441.73        425.69       123.50 o
  -6   5  15         25.97        121.33       108.63 o
  -5   5  15         21.63         52.09        91.19 o
  -4   5  15        802.33       1218.12       133.84 o
  -3   5  15         71.93        247.40        90.90 o
  -2   5  15       1663.11       2009.70       219.58 o
  -1   5  15        955.74        813.38       148.20 o
   0   5  15       1167.62       1438.10       175.71 o
   1   5  15       1232.41       1204.34       171.85 o
   2   5  15        122.94         55.55       124.35 o
   3   5  15        354.43        436.60       164.51 o
   4   5  15       1251.37       1133.59       233.79 o
   5   5  15        109.96        174.37       424.79 o
   6   5  15        585.26        320.63       341.62 o
   7   5  15         14.97         12.74       282.83 o
   8   5  15        330.17        -29.21       288.09 o
 -15   6  15          9.91       -130.51       314.75 o
 -14   6  15       1000.77       1450.93       463.17 o
 -13   6  15         78.07        148.95       218.92 o
 -12   6  15        243.74        315.15       208.85 o
 -11   6  15        111.61        138.17       218.35 o
 -10   6  15        445.85        488.77       169.49 o
  -9   6  15         15.40        -86.32       126.25 o
  -8   6  15        514.32        668.19       177.51 o
  -7   6  15        252.10        182.78       121.53 o
  -6   6  15        476.06        487.47       132.37 o
  -5   6  15        257.11        349.77       107.29 o
  -4   6  15        530.87        728.80       136.14 o
  -3   6  15       1109.71       1517.84       308.83 o
  -2   6  15        501.65        223.89       177.47 o
  -1   6  15        290.67        315.28       171.76 o
   0   6  15         28.99        130.14       119.02 o
   1   6  15        137.02        109.28       123.17 o
   2   6  15         40.28        212.16       143.71 o
   3   6  15        399.96        501.89       197.56 o
   4   6  15          6.16       -286.92       191.28 o
   5   6  15       1060.57       1545.61       499.00 o
   6   6  15         78.11          1.29       261.94 o
   7   6  15        194.73        206.94       290.50 o
 -15   7  15        456.81        394.08       373.61 o
 -14   7  15         54.08          5.12       314.75 o
 -13   7  15       1824.82       1274.36       440.14 o
 -12   7  15        308.63         40.94       268.69 o
 -11   7  15       2382.92       2641.68       290.05 o
 -10   7  15         54.26         22.66       142.96 o
  -9   7  15       2895.99       3078.22       325.75 o
  -8   7  15        297.38        337.24       149.97 o
  -7   7  15         38.84        -81.76       139.99 o
  -6   7  15        155.29        198.96       127.27 o
  -5   7  15       1710.81       2245.77       213.72 o
  -4   7  15        432.59        448.18       137.70 o
  -3   7  15         84.34        186.77       127.91 o
  -2   7  15        310.87        283.47       148.08 o
  -1   7  15        632.76        322.63       176.24 o
   0   7  15        430.35        382.25       161.14 o
   1   7  15          0.68        -74.27       129.57 o
   2   7  15         14.20       -192.24       179.13 o
   3   7  15        664.48        495.56       232.30 o
   4   7  15        234.37        555.29       406.87 o
   5   7  15        175.66         99.80       348.02 o
   6   7  15         24.42         90.65       267.63 o
   7   7  15         25.54        208.67       275.90 o
 -14   8  15        261.40        -97.24       322.43 o
 -13   8  15          1.75       -138.18       278.93 o
 -12   8  15          6.45        212.39       276.37 o
 -11   8  15       1524.50       1450.93       432.46 o
 -10   8  15          0.50         30.71       225.19 o
  -9   8  15       1450.67       1430.43       275.19 o
  -8   8  15         41.46        -68.49       162.58 o
  -7   8  15        226.07        314.28       155.49 o
  -6   8  15       1901.02       2131.71       280.49 o
  -5   8  15       1766.28       1889.70       249.18 o
  -4   8  15       1203.11       1245.85       219.10 o
  -3   8  15       3202.78       3586.00       353.84 o
  -2   8  15       1211.46       1035.57       209.90 o
  -1   8  15        618.54        557.69       175.10 o
   0   8  15        111.47        385.40       223.53 o
   1   8  15        288.67        253.02       232.89 o
   2   8  15         42.44        137.83       195.82 o
   3   8  15       1903.28       1764.27       332.70 o
   4   8  15        171.74         30.71       365.93 o
   5   8  15        847.46        335.22       437.58 o
   6   8  15        108.43         -8.77       344.18 o
 -13   9  15         67.28        -12.79       289.16 o
 -12   9  15        726.57        593.68       355.70 o
 -11   9  15        489.33       1154.09       386.40 o
 -10   9  15        536.95        721.63       335.22 o
  -9   9  15       1655.47       1179.68       363.37 o
  -8   9  15        161.35        103.38       186.89 o
  -7   9  15        407.56        513.67       202.21 o
  -6   9  15         59.87       -260.32       213.67 o
  -5   9  15         63.49        159.39       149.97 o
  -4   9  15        582.15        771.57       233.11 o
  -3   9  15          0.35        -93.29       135.92 o
  -2   9  15        731.13        875.24       204.65 o
  -1   9  15        728.64        683.13       196.15 o
   0   9  15         55.37        -98.95       151.31 o
   1   9  15        150.36       -100.80       192.25 o
   2   9  15         65.88        -15.57       482.36 o
   3   9  15        171.15        -34.55       221.35 o
   4   9  15        218.84        -46.06       350.58 o
   5   9  15          0.11        -12.46       251.83 o
 -12  10  15          5.77         71.65       291.72 o
 -11  10  15        232.62         84.45       291.72 o
 -10  10  15        546.89        565.53       324.99 o
  -9  10  15        232.60        161.21       258.45 o
  -8  10  15        328.83        406.71       217.85 o
  -7  10  15       1044.84        954.80       246.99 o
  -6  10  15         65.89         37.29       166.58 o
  -5  10  15        735.38        752.01       224.05 o
  -4  10  15        168.36        355.70       208.81 o
  -3  10  15        447.11        316.12       220.07 o
  -2  10  15        588.11        810.12       242.84 o
  -1  10  15         41.15       -138.33       187.74 o
   0  10  15        165.55        431.50       220.54 o
   1  10  15        770.59        689.48       247.69 o
   2  10  15        352.07        608.33       255.30 o
   3  10  15        507.04        696.55       270.70 o
   4  10  15         25.27       -184.25       307.08 o
   5  10  15         84.95        180.14       253.84 o
 -11  11  15         17.07        120.27       281.49 o
 -10  11  15        906.98        506.67       324.99 o
  -9  11  15         26.25        629.50       324.99 o
  -8  11  15        436.84        523.67       221.61 o
  -7  11  15         38.96        253.81       187.22 o
  -6  11  15        859.65        636.20       225.01 o
  -5  11  15         30.70       -271.62       346.74 o
  -4  11  15       2369.41       2112.45       320.03 o
  -3  11  15        340.44        536.95       224.42 o
  -2  11  15       1420.85       1829.48       382.56 o
  -1  11  15         73.14        -40.23       188.59 o
   0  11  15        559.46         77.58       359.53 o
   1  11  15         54.64         87.96       193.14 o
   2  11  15        689.12        760.64       270.39 o
   3  11  15         32.58        209.83       353.14 o
 -10  12  15        543.84       1202.71       386.40 o
  -9  12  15        154.91        222.31       218.91 o
  -8  12  15       1271.23       1500.63       292.71 o
  -7  12  15        231.05          7.31       189.58 o
  -6  12  15        141.44         99.18       192.70 o
  -5  12  15        420.66        297.10       204.07 o
  -4  12  15        163.38         37.10       383.84 o
  -3  12  15        146.21        157.19       195.91 o
  -2  12  15        914.57        868.35       250.56 o
  -1  12  15         24.21        287.32       210.95 o
   0  12  15        144.68       -120.06       188.88 o
   1  12  15          6.78        343.67       229.12 o
   2  12  15          4.08        158.86       221.34 o
  -8  13  15         55.20        214.41       204.76 o
  -7  13  15         39.50        377.48       359.53 o
  -6  13  15          0.88          1.63       193.45 o
  -5  13  15         99.24        124.93       199.19 o
  -4  13  15        123.75       -163.90       422.23 o
  -3  13  15         17.28       -152.69       203.50 o
  -2  13  15        228.80         46.19       267.41 o
  -1  13  15        445.65        695.97       254.62 o
   0  13  15         22.49       -270.79       266.13 o
 -16   0  16       1188.04       1466.28       545.06 o
 -14   0  16        789.78        616.71       373.61 o
 -12   0  16       1279.90        573.21       371.05 o
 -10   0  16       9398.14       9808.52       695.06 o
  -8   0  16       5988.35       5559.70       397.72 o
  -6   0  16        180.15        326.28       157.01 o
  -4   0  16          1.51        -20.55       130.32 o
  -2   0  16       2882.30       3098.77       339.54 o
   0   0  16       2363.14       2611.68       355.58 o
   2   0  16         38.21        -86.16       161.42 o
   4   0  16          8.97        163.77       365.93 o
   6   0  16        247.78        147.47       265.04 o
   8   0  16        115.95       -319.62       499.00 o
 -16   1  16        171.41        160.34       295.56 o
 -15   1  16        136.51        327.67       279.21 o
 -14   1  16         89.25       -108.87       208.52 o
 -13   1  16          2.44        282.82       223.46 o
 -12   1  16         20.46       -187.32       188.73 o
 -11   1  16         27.68        264.76       209.83 o
 -10   1  16       1336.98       1509.33       296.73 o
  -9   1  16        422.87        314.73       138.68 o
  -8   1  16       1432.33       1395.91       167.08 o
  -7   1  16        384.64        366.65       117.94 o
  -6   1  16        859.75        851.64       133.01 o
  -5   1  16        121.93        -21.25        92.56 o
  -4   1  16       5298.05       5827.24       319.10 o
  -3   1  16        599.35        778.07       130.75 o
  -2   1  16       1182.56       1194.12       195.16 o
  -1   1  16        223.04         75.82       133.51 o
   0   1  16        466.16        195.81       142.57 o
   1   1  16         14.30       -121.42       107.41 o
   2   1  16       1769.70       1710.93       197.78 o
   3   1  16        486.70        442.33       171.28 o
   4   1  16       2406.85       2767.66       322.02 o
   5   1  16         10.25         97.89       214.55 o
   6   1  16        724.72        485.85       202.43 o
   7   1  16         96.71        241.71       264.86 o
   8   1  16        224.17        415.23       257.02 o
 -16   2  16        471.57        488.93       302.38 o
 -15   2  16          8.70        149.07       228.76 o
 -14   2  16        515.92         73.92       244.38 o
 -13   2  16        161.37       -102.21       208.85 o
 -12   2  16        601.46        558.75       234.14 o
 -11   2  16       1714.71       1047.36       323.71 o
 -10   2  16       1528.46       1687.83       428.63 o
  -9   2  16       1685.53       1540.34       207.20 o
  -8   2  16       1422.53       1363.84       211.13 o
  -7   2  16        532.35        615.34       127.38 o
  -6   2  16        607.26        695.44       128.24 o
  -5   2  16        917.00        682.17       127.27 o
  -4   2  16          0.91        108.68        96.61 o
  -3   2  16       3521.45       3823.95       223.59 o
  -2   2  16        187.98        188.55       117.68 o
  -1   2  16       2520.57       2597.84       244.39 o
   0   2  16        286.92        511.13       165.63 o
   1   2  16       2994.84       2835.07       237.38 o
   2   2  16        238.23        419.84       148.75 o
   3   2  16        860.86        799.68       168.19 o
   4   2  16        476.51        467.07       216.11 o
   5   2  16        483.37        217.09       218.08 o
   6   2  16         68.68       -148.93       206.84 o
   7   2  16         25.18        -26.97       421.88 o
 -15   3  16       1850.56       1951.44       397.07 o
 -14   3  16          3.92        -89.08       215.23 o
 -13   3  16        696.73        441.36       251.03 o
 -12   3  16          0.70        445.24       278.93 o
 -11   3  16        674.72        848.43       254.96 o
 -10   3  16         91.51         37.42       176.95 o
  -9   3  16       2276.67       2270.31       397.60 o
  -8   3  16        840.04        710.92       145.73 o
  -7   3  16       2388.14       2208.04       186.40 o
  -6   3  16        552.69        437.98       116.67 o
  -5   3  16        589.39        518.17       116.36 o
  -4   3  16         68.85        -16.61        95.56 o
  -3   3  16       5319.09       6235.86       267.80 o
  -2   3  16        311.74        256.19       136.93 o
  -1   3  16       1046.15       1358.55       195.67 o
   0   3  16        815.12        888.66       161.85 o
   1   3  16         13.02       -130.69       115.02 o
   2   3  16         22.11        166.25       153.02 o
   3   3  16        187.37        220.13       143.85 o
   4   3  16         94.34         81.98       158.94 o
   5   3  16        113.26         53.87       201.72 o
   6   3  16          0.18        210.26       254.43 o
   7   3  16        209.89        -47.75       280.54 o
 -15   4  16         28.63        129.81       255.23 o
 -14   4  16          3.73       -194.81       223.91 o
 -13   4  16        329.47        406.82       242.76 o
 -12   4  16          0.63       -153.35       180.27 o
 -11   4  16        603.52        510.29       377.45 o
 -10   4  16        321.21        307.59       162.84 o
  -9   4  16         21.65        -37.64       137.17 o
  -8   4  16        463.16        503.33       152.85 o
  -7   4  16         89.73         66.31       102.91 o
  -6   4  16        149.82        228.42       110.10 o
  -5   4  16          3.08        148.04       102.15 o
  -4   4  16         23.20          3.92        92.07 o
  -3   4  16       1198.08       1328.76       171.27 o
  -2   4  16        193.78         92.58       130.39 o
  -1   4  16        730.73        613.83       151.05 o
   0   4  16       1398.39       1101.49       175.35 o
   1   4  16        218.32        231.03       132.58 o
   2   4  16         33.87         29.17       126.75 o
   3   4  16         36.29         86.55       160.00 o
   4   4  16          1.46       -162.00       145.18 o
   5   4  16        231.67        -43.50       350.58 o
   6   4  16         32.44        -96.22       541.22 o
   7   4  16         35.13        320.21       310.71 o
 -15   5  16       1616.56       1256.45       483.64 o
 -14   5  16         53.61        -90.66       216.78 o
 -13   5  16        620.84        759.28       429.91 o
 -12   5  16         17.76        357.10       239.26 o
 -11   5  16        393.10        442.65       238.26 o
 -10   5  16          9.02         45.39       162.69 o
  -9   5  16          4.13         31.14       140.01 o
  -8   5  16         84.93         94.79       122.41 o
  -7   5  16       1540.75       1800.34       215.32 o
  -6   5  16         57.71         88.52       115.05 o
  -5   5  16        890.91        858.44       152.77 o
  -4   5  16          0.71         33.14       118.75 o
  -3   5  16       1900.87       1688.04       188.25 o
  -2   5  16        134.55        165.22       129.96 o
  -1   5  16        815.96        891.88       166.61 o
   0   5  16        198.10        -82.43       127.59 o
   1   5  16         63.12         32.84       121.36 o
   2   5  16          0.71         58.92       131.65 o
   3   5  16        113.93        226.18       184.89 o
   4   5  16         73.57         49.90       213.82 o
   5   5  16        221.82        396.64       417.11 o
   6   5  16         65.62         18.37       281.16 o
   7   5  16        106.28        223.94       306.03 o
 -14   6  16        342.60        529.70       371.05 o
 -13   6  16        447.38        808.08       348.02 o
 -12   6  16        349.79        581.79       195.85 o
 -11   6  16        519.24        392.31       174.85 o
 -10   6  16       1474.42       1223.81       226.66 o
  -9   6  16          1.76        104.32       176.26 o
  -8   6  16        339.05        367.60       143.62 o
  -7   6  16        462.34        506.56       150.20 o
  -6   6  16        125.07         78.47       123.88 o
  -5   6  16        678.24        830.64       180.61 o
  -4   6  16        125.90        223.96       135.14 o
  -3   6  16       1648.05       1611.26       205.94 o
  -2   6  16        105.64        196.02       136.08 o
  -1   6  16        128.35         83.83       121.61 o
   0   6  16          1.98       -129.19       133.89 o
   1   6  16        367.37        484.94       162.88 o
   2   6  16        682.22        562.50       224.57 o
   3   6  16         92.38       -104.32       189.36 o
   4   6  16        368.27        -40.94       406.87 o
   5   6  16        454.79        117.71       404.32 o
   6   6  16          7.72       -123.29       273.07 o
 -14   7  16          4.72       -368.49       271.25 o
 -13   7  16          1.15        -76.77       294.28 o
 -12   7  16         49.08        191.92       271.25 o
 -11   7  16        137.87        502.84       233.42 o
 -10   7  16        835.79       1451.86       294.79 o
  -9   7  16        469.40        262.17       212.61 o
  -8   7  16        179.46        -22.78       143.56 o
  -7   7  16        160.11        -49.94       141.10 o
  -6   7  16        523.99        618.10       180.13 o
  -5   7  16         27.65        245.35       143.94 o
  -4   7  16       2987.53       3055.62       303.79 o
  -3   7  16         32.60       -156.09       136.73 o
  -2   7  16        825.28        486.10       175.59 o
  -1   7  16        195.47        413.96       180.66 o
   0   7  16          4.50         48.82       155.08 o
   1   7  16         44.98         33.44       157.65 o
   2   7  16        334.61        138.35       229.17 o
   3   7  16          8.45         67.31       211.99 o
   4   7  16       2004.10       2799.50       629.50 o
   5   7  16         32.21        -20.47       358.25 o
   6   7  16        765.49       1000.16       344.19 o
 -13   8  16        138.24        179.13       296.84 o
 -12   8  16        382.46        660.21       371.05 o
 -11   8  16        112.45        -33.27       227.75 o
 -10   8  16       2215.68       2868.59       534.82 o
  -9   8  16        515.14        319.87       301.96 o
  -8   8  16       2255.16       2271.35       281.61 o
  -7   8  16        698.36        852.03       203.77 o
  -6   8  16        970.92       1223.78       229.92 o
  -5   8  16         42.93         73.68       188.91 o
  -4   8  16          2.23       -133.80       141.21 o
  -3   8  16         26.15        362.91       176.20 o
  -2   8  16        608.84        845.84       241.54 o
  -1   8  16         30.81        -31.73       151.15 o
   0   8  16        377.68        286.58       335.35 o
   1   8  16        418.19        279.57       210.05 o
   2   8  16        554.19        302.24       441.42 o
   3   8  16          9.00       -217.38       203.06 o
   4   8  16         97.09       -150.98       365.93 o
   5   8  16          0.04       -153.54       355.70 o
 -12   9  16         28.86        115.15       299.40 o
 -11   9  16          4.01        135.62       281.49 o
 -10   9  16        626.42        409.43       301.96 o
  -9   9  16        261.77        313.94       210.10 o
  -8   9  16        663.66        739.68       243.12 o
  -7   9  16        389.92        296.01       199.20 o
  -6   9  16       1187.25       1264.57       274.54 o
  -5   9  16        189.49        199.96       189.97 o
  -4   9  16        772.60        607.65       234.48 o
  -3   9  16        687.07        443.62       231.57 o
  -2   9  16       1089.28        910.13       263.34 o
  -1   9  16        308.12         18.86       204.03 o
   0   9  16        217.22        418.52       231.72 o
   1   9  16         83.68       -179.53       229.03 o
   2   9  16        717.09        431.86       251.97 o
   3   9  16         23.26        -55.44       252.06 o
   4   9  16        797.80        724.19       442.70 o
 -11  10  16       1237.09        944.26       401.76 o
 -10  10  16        800.59       1187.36       401.76 o
  -9  10  16        138.65        206.75       203.56 o
  -8  10  16        836.24        873.63       397.92 o
  -7  10  16         45.50        170.02       203.51 o
  -6  10  16          1.25        -62.16       308.35 o
  -5  10  16        680.50        823.31       307.08 o
  -4  10  16         77.93        557.95       303.24 o
  -3  10  16       2184.21       2560.78       366.46 o
  -2  10  16        593.69        398.41       228.08 o
  -1  10  16       1045.55       1058.20       273.38 o
   0  10  16        152.37        139.34       212.36 o
   1  10  16        895.57        346.63       236.06 o
   2  10  16         20.82        327.85       245.61 o
   3  10  16        768.17        520.14       271.44 o
 -10  11  16          0.18         17.91       296.84 o
  -9  11  16       1534.20       1301.71       327.55 o
  -8  11  16          1.30         -7.11       191.81 o
  -7  11  16        614.27        348.43       339.06 o
  -6  11  16         15.30        -94.18       350.58 o
  -5  11  16        219.84        240.09       205.85 o
  -4  11  16         60.44         16.08       335.22 o
  -3  11  16        908.80        535.06       242.52 o
  -2  11  16         41.27        241.60       214.21 o
  -1  11  16        834.73        842.07       401.76 o
   0  11  16        150.69        121.88       203.22 o
   1  11  16         34.17        -27.83       249.50 o
   2  11  16          3.36        -34.25       221.03 o
  -8  12  16        374.03        110.70       203.22 o
  -7  12  16         72.95        343.56       218.85 o
  -6  12  16         19.77         55.96       243.10 o
  -5  12  16          1.24         46.00       200.88 o
  -4  12  16         49.76         -4.71       187.97 o
  -3  12  16        656.81        258.45       219.40 o
  -2  12  16          3.50       -263.18       175.45 o
  -1  12  16        249.70        639.26       252.06 o
   0  12  16        218.31          8.41       337.78 o
 -15   0  17          0.40        235.42       348.02 o
 -13   0  17        516.79        870.05       422.23 o
 -11   0  17        306.32        424.79       312.19 o
  -9   0  17        564.38        526.91       197.90 o
  -7   0  17        532.95        184.49       156.76 o
  -5   0  17          4.36         41.75       143.24 o
  -3   0  17       3029.68       3333.08       507.54 o
  -1   0  17        710.54        745.50       259.54 o
   1   0  17        400.67        453.80       285.32 o
   3   0  17        894.73        871.20       275.37 o
   5   0  17        831.80        993.78       331.20 o
 -15   1  17        758.52        739.17       316.44 o
 -14   1  17        140.21       -153.00       199.89 o
 -13   1  17        483.44        525.46       275.40 o
 -12   1  17          6.94       -100.53       179.71 o
 -11   1  17       2229.81       2326.94       358.19 o
 -10   1  17        737.10        736.68       194.96 o
  -9   1  17       5595.70       5437.66       291.37 o
  -8   1  17        506.43        466.65       139.43 o
  -7   1  17       1130.17       1023.00       248.53 o
  -6   1  17          0.60         65.57       102.38 o
  -5   1  17        659.19        700.12       140.04 o
  -4   1  17          2.27        -34.66       127.22 o
  -3   1  17        502.28        551.59       184.63 o
  -2   1  17        430.29        274.31       211.64 o
  -1   1  17       3099.39       3349.48       283.82 o
   0   1  17        684.87        991.69       190.25 o
   1   1  17        548.56        460.37       168.73 o
   2   1  17        208.51        225.41       155.20 o
   3   1  17        303.00        161.28       153.80 o
   4   1  17          9.41        214.68       276.78 o
   5   1  17        513.83        501.06       265.87 o
   6   1  17         12.49        197.77       206.01 o
 -15   2  17         10.36         37.09       248.80 o
 -14   2  17        760.51        804.99       307.35 o
 -13   2  17         59.79        137.19       220.72 o
 -12   2  17        518.88        382.56       249.50 o
 -11   2  17        466.11        446.08       228.63 o
 -10   2  17       1864.23       1784.66       363.35 o
  -9   2  17        260.02         77.45       132.81 o
  -8   2  17       1443.70       1875.53       183.71 o
  -7   2  17        115.13        279.97       117.60 o
  -6   2  17        870.89        842.61       137.32 o
  -5   2  17        611.39        475.10       125.88 o
  -4   2  17       1708.48       2078.99       217.25 o
  -3   2  17       2171.42       2223.13       212.83 o
  -2   2  17       3484.57       3722.12       378.96 o
  -1   2  17          4.43         24.05       138.31 o
   0   2  17        817.05        932.51       290.75 o
   1   2  17          2.15         -2.05       137.36 o
   2   2  17        143.42        203.19       193.91 o
   3   2  17        798.64        914.18       290.31 o
   4   2  17          0.41        -15.84       245.91 o
   5   2  17        461.53        724.81       248.33 o
   6   2  17        449.85        271.28       310.63 o
 -15   3  17         75.43        129.50       270.53 o
 -14   3  17        122.97         55.49       239.73 o
 -13   3  17         39.93        -68.95       212.56 o
 -12   3  17        533.15        277.67       355.70 o
 -11   3  17         39.57        191.85       162.57 o
 -10   3  17        709.52        694.04       202.16 o
  -9   3  17         44.15        115.50       132.24 o
  -8   3  17        100.58       -103.51       123.25 o
  -7   3  17          1.29         63.84       104.23 o
  -6   3  17         14.49         99.84       100.95 o
  -5   3  17          0.44         74.05        99.99 o
  -4   3  17        699.09        492.70       143.40 o
  -3   3  17        242.97        208.27       124.53 o
  -2   3  17       2221.24       2641.78       316.91 o
  -1   3  17        488.16        533.13       192.43 o
   0   3  17        437.71        472.67       158.06 o
   1   3  17          1.50       -130.40       130.20 o
   2   3  17        680.70        470.16       165.38 o
   3   3  17          0.27         16.66       152.69 o
   4   3  17        530.52        634.93       297.55 o
   5   3  17          2.05       -133.59       267.63 o
   6   3  17        308.23        175.96       554.01 o
 -15   4  17          1.24       -130.11       249.78 o
 -14   4  17       1571.94       2010.82       388.05 o
 -13   4  17         91.85        448.28       246.75 o
 -12   4  17        170.11        217.53       173.18 o
 -11   4  17          0.37         45.14       175.13 o
 -10   4  17        394.85        246.03       173.79 o
  -9   4  17         44.07       -126.57       121.25 o
  -8   4  17         95.55         49.61       123.24 o
  -7   4  17        345.26        432.37       148.52 o
  -6   4  17       1325.28       1131.04       191.51 o
  -5   4  17        164.48         32.00       119.61 o
  -4   4  17        332.38        384.70       131.37 o
  -3   4  17         15.95        -44.52       110.73 o
  -2   4  17       1644.61       1765.93       221.93 o
  -1   4  17         99.55        185.82       145.41 o
   0   4  17         28.39         19.62       132.44 o
   1   4  17        357.63        206.05       139.08 o
   2   4  17         15.94         73.01       137.76 o
   3   4  17        242.85        379.27       183.65 o
   4   4  17          5.15        -12.79       371.05 o
   5   4  17         14.13       -263.57       360.81 o
   6   4  17        162.61        241.37       282.83 o
 -14   5  17        118.05         70.68       244.10 o
 -13   5  17         91.97        -55.94       214.28 o
 -12   5  17       1222.58       2044.79       308.77 o
 -11   5  17         43.90        190.66       312.73 o
 -10   5  17         24.88        -90.65       153.55 o
  -9   5  17        937.70       1246.70       198.33 o
  -8   5  17         47.04         45.03       134.51 o
  -7   5  17        102.73        105.98       134.79 o
  -6   5  17        454.30        210.48       135.01 o
  -5   5  17         47.41        151.85       133.10 o
  -4   5  17        705.40       1104.66       269.03 o
  -3   5  17        115.36        183.47       122.02 o
  -2   5  17        321.68        148.63       141.08 o
  -1   5  17        114.47        -39.61       129.93 o
   0   5  17        163.83        241.32       141.00 o
   1   5  17        149.49        -40.35       151.98 o
   2   5  17          4.95        169.95       151.99 o
   3   5  17        102.57       -133.95       330.11 o
   4   5  17        142.56         20.47       373.61 o
   5   5  17         37.52        -38.38       378.73 o
 -14   6  17        844.84        634.62       419.67 o
 -13   6  17         63.17        340.34       340.34 o
 -12   6  17         76.35          6.77       166.26 o
 -11   6  17        320.33        208.58       201.75 o
 -10   6  17        790.41        758.29       208.02 o
  -9   6  17         15.45         55.40       138.09 o
  -8   6  17       1542.08       1262.77       199.34 o
  -7   6  17         27.33        -19.91       116.15 o
  -6   6  17        542.94        322.09       147.00 o
  -5   6  17       1101.85       1268.66       194.76 o
  -4   6  17         13.90         98.33       139.61 o
  -3   6  17        731.73       1031.98       185.71 o
  -2   6  17       1053.47        722.77       201.78 o
  -1   6  17         20.66        -67.81       145.55 o
   0   6  17        145.91         66.68       200.28 o
   1   6  17          3.70         76.64       172.20 o
   2   6  17          0.35        -82.46       225.14 o
   3   6  17        861.37       1162.97       323.71 o
   4   6  17         14.24         97.24       409.43 o
   5   6  17        721.10       1525.14       514.35 o
[truncated: 29,732 more chars]
